# Supplementary material for: Host-Associated Genetic Differentiation in the Face of Ongoing Gene Flow: Ecological Speciation in a Pathogenic Parasite of Freshwater Fish
Source: Mol Biol Evol. 2025 Jul 8;42(7):msaf163. doi: 10.1093/molbev/msaf163 (PMC12301072; doi:10.1093/molbev/msaf163)
Supplement: msaf163_Supplementary_Data [file msaf163_supplementary_data.zip]

Archive with 2 entries (2 files):
- Final_supporting_information.pdf
- Table_S3.ods
