# Supplementary material for: Host-Associated Genetic Differentiation in the Face of Ongoing Gene Flow: Ecological Speciation in a Pathogenic Parasite of Freshwater Fish
Source: Mol Biol Evol. 2025 Jul 8;42(7):msaf163. doi: 10.1093/molbev/msaf163 (PMC12301072; doi:10.1093/molbev/msaf163)
Supplement: msaf163_Supplementary_Data [file msaf163_supplementary_data.zip › Table_S3.ods]

## Sheet: Table_S3_1
Table S3.1 Top differentially expressed genes (DEGs) in Ligula intestinalis infecting R. rutilus compared to A. brama and B. bjoerkna in a sympatric setting. The table lists the top DEGs ranked by fold change (logFC), along with log counts per million (logCPM), likelihood ratio (LR), raw P-values, and false discovery rate (FDR). Negative logFC values indicate down-regulation in parasites infectin…
Gene_ID	Gene_Name	logFC	logCPM	LR	PValue	FDR
ANN20888	Uncharacterized protein	-10.13477289	2.21934421	68.91175248	1.03E-16	4.79E-14
ANN05379	IS1595 family transposase	-10.01191912	2.438012871	52.99456309	3.34E-13	1.06E-10
ANN20847	Uncharacterized protein	-9.997559236	3.230620648	109.1378338	1.51E-25	1.51E-22
ANN19926	Uncharacterized protein	-9.705726702	4.181192093	64.30365171	1.07E-15	4.38E-13
ANN12062	reverse transcriptase family protein	-9.678063947	3.546209883	31.63369505	1.86E-08	2.95E-06
ANN24240	Uncharacterized protein	-9.539672262	2.256667539	69.54737451	7.46E-17	3.53E-14
ANN05378	Uncharacterized protein	-9.253472762	2.648299008	55.09196606	1.15E-13	3.78E-11
ANN19927	Uncharacterized protein	-8.795738955	1.728489625	28.84289301	7.85E-08	1.08E-05
ANN25533	Uncharacterized protein	-8.34015359	3.707119219	101.0757163	8.85E-24	7.73E-21
ANN19132	Uncharacterized protein	-8.099316693	2.969661105	43.99172528	3.30E-11	7.94E-09
ANN20008	Uncharacterized protein	-7.812941291	1.546703681	52.498732	4.31E-13	1.32E-10
ANN10236	alpha/beta fold hydrolase	-7.781497382	6.450861396	220.6402416	6.56E-50	9.16E-46
ANN12061	Uncharacterized protein	-7.604891486	3.573507795	18.51629329	1.68E-05	0.001306813
ANN20561	Uncharacterized protein	-7.510275365	3.158001069	83.46112364	6.50E-20	3.36E-17
ANN21899	Uncharacterized protein	-7.463836674	-0.003463988	23.34850027	1.35E-06	0.00014686
ANN18842	Uncharacterized protein	-7.390334492	0.543131413	21.43280741	3.66E-06	0.000365492
ANN23690	Uncharacterized protein	-7.324675684	0.987373084	16.64881653	4.50E-05	0.003012256
ANN21173	Uncharacterized protein	-7.252508895	-0.048379272	20.68536446	5.41E-06	0.000500542
ANN23115	Uncharacterized protein	-7.224176365	1.659410763	15.03563615	0.0001055	0.006112659
ANN19646	Uncharacterized protein	-7.196333476	2.474348064	61.33230923	4.82E-15	1.82E-12
ANN21191	Uncharacterized protein	-7.193696976	-0.523987423	26.46767184	2.68E-07	3.36E-05
ANN20889	Uncharacterized protein	-7.181721645	-0.434633543	20.25320841	6.78E-06	0.00061711
ANN24656	Uncharacterized protein	-7.144820217	3.151978361	34.23970473	4.87E-09	8.50E-07
ANN27440	unUncharacterized proteinmed protein product	-7.107093346	4.395459599	59.58636083	1.17E-14	4.30E-12
ANN14718	Uncharacterized protein	-6.936619595	1.816175435	14.71121503	0.000125299	0.006888229
ANN07299	Uncharacterized protein	-6.893016644	2.830699324	58.223036	2.34E-14	8.17E-12
ANN15846	Uncharacterized protein	-6.836627384	1.008617994	29.06559145	7.00E-08	9.67E-06
ANN21586	Uncharacterized protein	-6.776779846	7.64833227	100.7064806	1.07E-23	9.03E-21
ANN06980	high mobility group box domain-containing protein	-6.553680353	0.597973131	30.23210007	3.83E-08	5.72E-06
ANN25993	Uncharacterized protein	-6.504577349	-0.284775744	17.2513983	3.27E-05	0.002297708
ANN17733	Uncharacterized protein	-6.402411308	1.955413773	27.01164521	2.02E-07	2.61E-05
ANN14430	Uncharacterized protein	-6.296658538	8.766959592	52.28814628	4.79E-13	1.44E-10
ANN02531	reverse transcriptase family protein	-6.291084227	-0.101767559	12.30855863	0.000450886	0.018682335
ANN22132	Uncharacterized protein	-6.279033494	0.806914148	13.37606823	0.000254855	0.012124953
ANN20560	Uncharacterized protein	-6.252096561	-0.980060438	17.79102894	2.47E-05	0.001788365
ANN21146	Uncharacterized protein	-6.205300934	1.470235435	37.40085863	9.62E-10	1.93E-07
ANN04101	reverse transcriptase family protein	-6.192910334	0.260636531	10.91775434	0.00095247	0.033755874
ANN07107	reverse transcriptase family protein	-6.180141817	3.974013884	15.8697577	6.79E-05	0.004267949
ANN26446	Uncharacterized protein	-6.157888872	0.171478261	14.48819769	0.00014104	0.007560147
ANN17914	Uncharacterized protein	-6.107768067	-0.758840021	15.56132237	7.99E-05	0.004870266
ANN25881	Uncharacterized protein	-6.079937225	-1.222902443	13.79187123	0.000204218	0.010173892
ANN19756	Uncharacterized protein	-6.034977178	-0.891006349	16.07880383	6.08E-05	0.003891866
ANN25361	Uncharacterized protein	-6.030104319	2.543255362	47.7723166	4.79E-12	1.32E-09
ANN09122	reverse transcriptase family protein	-6.019827701	4.189995662	88.96526443	4.02E-21	2.49E-18
ANN02516	Uncharacterized protein	-5.990382688	-1.177084445	17.57896292	2.76E-05	0.001973655
ANN18823	Uncharacterized protein	-5.970976155	-1.160997216	14.96120119	0.000109745	0.006254772
ANN24364	Uncharacterized protein	-5.918135198	0.88677628	20.83468671	5.01E-06	0.000472381
ANN22139	Uncharacterized protein	-5.900096981	-1.347482839	16.09117729	6.04E-05	0.003875408
ANN06737	reverse transcriptase family protein	-5.872638287	-0.021430473	18.49765847	1.70E-05	0.001310926
ANN22182	Uncharacterized protein	-5.869742274	6.370648092	86.54394301	1.37E-20	7.95E-18
ANN12115	Uncharacterized protein	-5.84921813	-1.261075947	16.13314041	5.90E-05	0.003825662
ANN11161	reverse transcriptase family protein	-5.828126684	0.930979646	12.61998125	0.000381645	0.016447846
ANN20591	Uncharacterized protein	-5.826042169	-0.950802344	11.5717137	0.000669627	0.025374039
ANN20978	Uncharacterized protein	-5.803804277	-0.422928187	13.69973106	0.000214485	0.010564247
ANN10782	Glu/Leu/Phe/Val dehydrogeUncharacterized proteinse	-5.64747278	7.997794522	32.60414595	1.13E-08	1.83E-06
ANN13026	transposase	-5.6264205	1.50368457	15.18238068	9.76E-05	0.005775324
ANN16425	Uncharacterized protein	-5.537677113	1.789458486	31.42375435	2.07E-08	3.20E-06
ANN22370	Uncharacterized protein	-5.480398146	4.030295347	35.7749438	2.21E-09	4.13E-07
ANN18107	Uncharacterized protein	-5.458286603	1.026731206	26.6161001	2.48E-07	3.16E-05
ANN20009	Uncharacterized protein	-5.4323847	-1.569279461	12.36782728	0.000436796	0.018233769
ANN24258	Uncharacterized protein	-5.358865779	-1.76860501	12.7560795	0.000354854	0.015557307
ANN06132	MATE family efflux transporter	-5.347678338	-0.878839221	15.72927926	7.31E-05	0.004535599
ANN15217	Uncharacterized protein	-5.343836377	-1.562897383	11.87205507	0.000569825	0.022355717
ANN27603	KRAB-A domain-containing protein	-5.324388869	-0.854626901	17.14892105	3.46E-05	0.002400928
ANN02290	reverse transcriptase family protein	-5.317455091	-1.577615743	11.46397035	0.000709585	0.026528233
ANN16384	Uncharacterized protein	-5.317002028	-0.649086406	17.55610231	2.79E-05	0.001987335
ANN18615	Uncharacterized protein	-5.316919872	0.108996641	13.59749921	0.000226487	0.011057873
ANN21808	Uncharacterized protein	-5.283739855	-0.148013573	11.59814015	0.000660178	0.025113529
ANN23547	Uncharacterized protein	-5.275772549	-0.624662228	11.48356435	0.000702143	0.02635586
ANN21643	Uncharacterized protein	-5.241469939	-0.551817343	17.1876468	3.39E-05	0.002364239
ANN04975	dynein light chain family protein	-5.206409209	-1.744716967	11.37408026	0.000744761	0.027621433
ANN00471	homeobox domain-containing protein	-5.201283049	-0.466593803	14.9871357	0.000108247	0.00622017
ANN27904	unUncharacterized proteinmed protein product	-5.201076776	-1.62182535	10.09790213	0.001484382	0.046525633
ANN22839	Uncharacterized protein	-5.124027381	-1.76730271	10.98860141	0.00091674	0.032697047
ANN16950	Uncharacterized protein	-5.118270483	-0.994020174	11.88312338	0.000566449	0.022280581
ANN10198	Uncharacterized protein	-5.100715305	-1.636539173	10.88469987	0.000969619	0.034186767
ANN12822	Uncharacterized protein	-5.020729679	-1.871462352	10.580919	0.001142608	0.038538196
ANN06830	ion transporter	-4.989872133	5.195569673	45.67956284	1.39E-11	3.63E-09
ANN19508	Uncharacterized protein	-4.989275	-1.499885977	10.45040507	0.001226226	0.04086492
ANN20007	Uncharacterized protein	-4.968841325	-1.832763968	10.68144327	0.001082156	0.03690033
ANN04102	reverse transcriptase family protein	-4.890912217	-1.638757777	10.07450989	0.001503346	0.046804844
ANN19149	Uncharacterized protein	-4.850512363	-1.895503894	10.00258488	0.001563207	0.048131941
ANN14429	Uncharacterized protein	-4.827127971	8.026524963	38.50598087	5.46E-10	1.14E-07
ANN23020	Uncharacterized protein	-4.779034814	4.848280908	66.75273108	3.08E-16	1.36E-13
ANN18528	Uncharacterized protein	-4.778132768	0.149701699	14.39512596	0.000148185	0.007848697
ANN25184	Uncharacterized protein	-4.732053333	-1.303561238	12.962898	0.000317725	0.014288415
ANN24327	Uncharacterized protein	-4.710809016	1.923163262	31.70737077	1.79E-08	2.86E-06
ANN01420	GIY-YIG nuclease family protein	-4.692700405	-0.295119737	12.01628772	0.000527376	0.021130617
ANN05281	Uncharacterized protein	-4.688543334	1.77333479	27.96722618	1.23E-07	1.66E-05
ANN26290	Uncharacterized protein	-4.67928145	-0.905079229	12.50958601	0.000404869	0.017235953
ANN14203	Uncharacterized protein	-4.663805762	-1.063985188	12.03219641	0.000522894	0.020981131
ANN24478	Uncharacterized protein	-4.654540368	4.716600772	34.17330009	5.04E-09	8.75E-07
ANN24019	Uncharacterized protein	-4.630948112	-1.043097641	10.40300312	0.001258105	0.04138411
ANN05194	Uncharacterized protein	-4.603252982	-1.257818931	10.03560835	0.001535428	0.047486053
ANN01083	Uncharacterized protein	-4.593992947	-1.4261226	11.19031003	0.000822256	0.029989569
ANN08033	GIY-YIG nuclease family protein	-4.565730604	7.726364743	95.94587517	1.18E-22	8.45E-20
ANN03719	imidazolonepropioUncharacterized proteinse	-4.53759234	1.877664892	20.40880116	6.25E-06	0.000570783
ANN20471	Uncharacterized protein	-4.521626137	4.100941496	24.66469536	6.82E-07	7.78E-05
ANN16879	Uncharacterized protein	-4.50266516	3.688507718	41.70683173	1.06E-10	2.39E-08
ANN11607	Uncharacterized protein	-4.478577294	5.142010685	84.29769071	4.26E-20	2.38E-17
ANN22774	Uncharacterized protein	-4.454555629	7.382006189	24.01874721	9.54E-07	0.000106572
ANN12482	Uncharacterized protein	-4.41497254	-1.238969792	10.27350484	0.001349542	0.043470193
ANN04038	Uncharacterized protein	-4.41385334	-1.283364691	10.5822826	0.001141766	0.038538196
ANN15278	Uncharacterized protein	-4.412701899	4.126883915	51.45975191	7.31E-13	2.13E-10
ANN06622	DDE-type integrase/transposase/recombiUncharacterized proteinse	-4.349521619	1.602033557	27.54549173	1.53E-07	2.00E-05
ANN00285	Uncharacterized protein	-4.29447408	0.116570937	14.76341488	0.000121877	0.006726616
ANN15928	Uncharacterized protein	-4.273346833	0.994855986	10.38300011	0.001271809	0.041589931
ANN21187	Uncharacterized protein	-4.175090954	2.612417336	11.62490223	0.000650747	0.024861013
ANN00789	Uncharacterized protein	-4.159310903	-0.917690168	10.79359644	0.001018518	0.035378302
ANN22369	Uncharacterized protein	-4.15893175	2.420436292	10.78173561	0.001025065	0.035527377
ANN00661	homeobox domain-containing protein	-4.15122675	-0.308967989	13.06985339	0.000300087	0.01371607
ANN25156	Uncharacterized protein	-4.105474554	2.270969419	10.41542266	0.001249673	0.041252487
ANN22666	Uncharacterized protein	-4.094791514	3.179702992	21.86723667	2.92E-06	0.000295642
ANN15337	Uncharacterized protein	-4.081277644	1.262750032	21.46545729	3.60E-06	0.000360609
ANN24624	Uncharacterized protein	-4.075769227	5.632003223	58.93235554	1.63E-14	5.92E-12
ANN20139	Uncharacterized protein	-4.066234368	7.485651894	68.57522763	1.22E-16	5.59E-14
ANN23221	Uncharacterized protein	-4.040211327	4.371101231	26.53420343	2.59E-07	3.29E-05
ANN20515	Uncharacterized protein	-4.024350728	-0.191998906	13.12889481	0.000290776	0.013409017
ANN21190	Uncharacterized protein	-4.019902965	6.888597724	54.72546543	1.39E-13	4.50E-11
ANN20559	Uncharacterized protein	-3.984190631	6.473324375	45.53265358	1.50E-11	3.85E-09
ANN18232	Uncharacterized protein	-3.982768727	1.509200603	10.26428891	0.0013563	0.043587332
ANN05310	Uncharacterized protein	-3.977707895	0.365407832	16.85735514	4.03E-05	0.002724868
ANN05390	serine protease	-3.964289668	4.421182595	26.36428336	2.83E-07	3.52E-05
ANN19873	Uncharacterized protein	-3.929140767	0.677484344	10.34578576	0.001297706	0.042091799
ANN27128	unUncharacterized proteinmed protein product	-3.914991584	-0.77518618	11.62659681	0.000650154	0.024861013
ANN03423	Uncharacterized protein	-3.904870014	0.289734798	15.35323994	8.92E-05	0.005320922
ANN24676	Uncharacterized protein	-3.87334386	0.2773582	10.36226499	0.001286173	0.041814848
ANN04622	reverse transcriptase family protein	-3.85340572	2.254538244	18.28169847	1.91E-05	0.001441978
ANN26420	Uncharacterized protein	-3.849334274	-0.04698503	12.33456365	0.000444648	0.018478699
ANN09226	Uncharacterized protein	-3.835548812	3.561514489	34.88921761	3.49E-09	6.17E-07
ANN24146	Uncharacterized protein	-3.835100765	1.129085024	10.40598853	0.001256073	0.041365981
ANN16870	Uncharacterized protein	-3.830675054	6.262442917	35.26988527	2.87E-09	5.17E-07
ANN18726	Uncharacterized protein	-3.809204671	4.603073093	30.91415773	2.70E-08	4.05E-06
ANN21065	Uncharacterized protein	-3.779985627	3.812064016	22.97528649	1.64E-06	0.000174914
ANN17090	Uncharacterized protein	-3.776523653	11.0259964	28.24561788	1.07E-07	1.45E-05
ANN15336	Uncharacterized protein	-3.754472801	0.575191148	17.44253743	2.96E-05	0.002104292
ANN26641	Uncharacterized protein	-3.703344396	1.168586768	17.9462116	2.27E-05	0.001670007
ANN08911	Uncharacterized protein	-3.703226702	0.193726818	13.33876847	0.000259975	0.012305631
ANN03621	Uncharacterized protein	-3.677415713	0.847876138	15.82355877	6.95E-05	0.004344077
ANN15643	Uncharacterized protein	-3.661963264	7.224182715	58.12418756	2.46E-14	8.48E-12
ANN15335	Uncharacterized protein	-3.606668778	-0.561257443	10.86986478	0.000977417	0.034291853
ANN03622	GIY-YIG nuclease family protein	-3.597365477	0.17519136	11.35862291	0.000750985	0.027778482
ANN03624	Uncharacterized protein	-3.589940193	0.563366846	14.0021836	0.000182598	0.00933961
ANN20744	Uncharacterized protein	-3.572728679	2.834510802	21.59791152	3.36E-06	0.000337754
ANN26403	Uncharacterized protein	-3.564762144	0.241769703	13.6627716	0.000218748	0.010736355
ANN15674	Uncharacterized protein	-3.526399392	0.268021482	11.1427515	0.000843607	0.030636415
ANN03837	ankyrin repeat domain-containing protein	-3.510176578	1.875963128	20.91177726	4.81E-06	0.000459962
ANN23742	Uncharacterized protein	-3.500557789	0.215303652	12.58081429	0.000389727	0.016718745
ANN25278	Uncharacterized protein	-3.471206531	2.014899638	14.50313908	0.000139926	0.007529323
ANN26295	Uncharacterized protein	-3.445443548	2.980310499	12.62593681	0.000380431	0.016420868
ANN25646	Uncharacterized protein	-3.438842471	3.725918026	21.00803227	4.57E-06	0.00044044
ANN26449	Uncharacterized protein	-3.414637033	-0.079159469	11.89708676	0.000562218	0.022176644
ANN01390	Saccharopine dehydrogeUncharacterized proteinse	-3.32813794	8.480914127	63.70118744	1.45E-15	5.70E-13
ANN10125	reverse transcriptase family protein	-3.271065136	5.732522147	27.05823443	1.97E-07	2.56E-05
ANN01880	reverse transcriptase family protein	-3.264043421	1.632226038	13.29230261	0.000266498	0.012540264
ANN12821	Uncharacterized protein	-3.224205293	9.143534602	74.62383265	5.70E-18	2.79E-15
ANN18408	Uncharacterized protein	-3.21554716	0.698035411	13.43574887	0.000246874	0.011866544
ANN03960	Uncharacterized protein	-3.186957496	1.000964045	12.47400111	0.000412655	0.017460945
ANN14533	Uncharacterized protein	-3.140415989	1.589780403	16.38478852	5.17E-05	0.003405149
ANN08552	tubulin beta chain	-3.117970732	9.633871908	64.52396195	9.54E-16	4.10E-13
ANN24967	Uncharacterized protein	-3.101880982	2.005808886	15.0382538	0.000105354	0.006112659
ANN00968	hypoxanthine phosphoribosyltransferase	-3.100265829	6.67121	58.87067068	1.68E-14	6.03E-12
ANN04842	Uncharacterized protein	-3.077453162	0.233401841	10.44174752	0.001231987	0.041007972
ANN16616	Uncharacterized protein	-3.065511858	8.017838909	45.98362333	1.19E-11	3.14E-09
ANN04611	Uncharacterized protein	-3.059866731	1.870473103	15.63459615	7.68E-05	0.004726423
ANN05613	Uncharacterized protein	-3.024868788	2.545738668	18.50279633	1.70E-05	0.001310926
ANN27671	unUncharacterized proteinmed protein product	-3.002337273	2.673999884	14.86120548	0.000115719	0.006463344
ANN03104	hypothetical protein	-2.993986222	7.774441251	58.59855521	1.93E-14	6.84E-12
ANN15111	Uncharacterized protein	-2.986381721	2.771629568	18.05304421	2.15E-05	0.00158722
ANN01779	Uncharacterized protein	-2.984900205	3.211384627	22.05406688	2.65E-06	0.000270176
ANN06424	choline/carnitine O-acyltransferase	-2.981793824	3.200886614	24.73302039	6.58E-07	7.54E-05
ANN06825	sodium-dependent transporter	-2.922657187	4.745111391	36.73557686	1.35E-09	2.66E-07
ANN20203	Uncharacterized protein	-2.922210239	6.989065339	43.36331433	4.55E-11	1.07E-08
ANN23747	Uncharacterized protein	-2.878847062	4.895073453	27.86453144	1.30E-07	1.73E-05
ANN10004	putative DUncharacterized protein helicase	-2.85182189	1.330738363	11.05592609	0.000884042	0.031733464
ANN06425	choline/carnitine O-acyltransferase	-2.827878378	3.438872881	21.38234949	3.76E-06	0.00037126
ANN08887	hypothetical protein	-2.820111902	5.15112185	36.1750346	1.80E-09	3.40E-07
ANN15913	Uncharacterized protein	-2.803199371	2.472093014	17.2036944	3.36E-05	0.002350227
ANN24420	Uncharacterized protein	-2.794025496	2.786598756	19.4930406	1.01E-05	0.000849308
ANN21719	Uncharacterized protein	-2.784863295	3.989741885	15.13078435	0.000100314	0.005885445
ANN09007	Uncharacterized protein	-2.772806735	1.89798449	13.95822015	0.000186919	0.009492594
ANN26052	Uncharacterized protein	-2.770474137	5.464820551	25.69185618	4.01E-07	4.80E-05
ANN11896	Uncharacterized protein	-2.759948186	3.266198969	18.79194784	1.46E-05	0.001159896
ANN01196	Uncharacterized protein	-2.743347771	5.902613213	42.54835854	6.90E-11	1.59E-08
ANN26441	Uncharacterized protein	-2.738029472	4.515882986	22.1179821	2.56E-06	0.000262285
ANN15545	Uncharacterized protein	-2.729731997	2.602652967	15.47287294	8.37E-05	0.005070349
ANN10475	galactosyltransferase-related protein	-2.728028817	5.781636598	13.9579132	0.000186949	0.009492594
ANN20657	Uncharacterized protein	-2.716588303	3.6316788	10.32447847	0.001312774	0.042476175
ANN09159	sodium-dependent transporter	-2.714097298	1.389452841	10.41311695	0.001251234	0.04125526
ANN00841	Uncharacterized protein	-2.702587462	3.857877033	24.26289627	8.40E-07	9.43E-05
ANN03082	sodium/solute symporter	-2.702063165	9.920501714	51.57126253	6.90E-13	2.03E-10
ANN06371	hypothetical protein EON62_05770	-2.689422598	4.633359865	32.01364242	1.53E-08	2.47E-06
ANN18365	Uncharacterized protein	-2.688865616	3.055608492	10.35293299	0.001292691	0.041977895
ANN00660	Uncharacterized protein	-2.687885945	4.442926598	27.57790598	1.51E-07	1.98E-05
ANN12679	helix-loop-helix domain-containing protein	-2.671941402	1.815754521	13.64722562	0.000220567	0.010806621
ANN21157	Uncharacterized protein	-2.668546404	3.292999565	13.01164573	0.00030956	0.014011468
ANN24610	Uncharacterized protein	-2.640434003	3.069977908	14.45450818	0.000143586	0.00766715
ANN04359	GRP family sugar transporter	-2.624606076	6.341672815	39.40929395	3.44E-10	7.33E-08
ANN20329	Uncharacterized protein	-2.623823942	3.826442263	11.52178684	0.000687852	0.02589099
ANN11206	Uncharacterized protein	-2.616459305	1.206553986	11.96109563	0.000543229	0.021672516
ANN05843	leucine-rich repeat domain-containing protein	-2.605138916	1.055485146	10.68294755	0.001081276	0.03690033
ANN03959	Uncharacterized protein	-2.597073772	1.937024625	12.38060405	0.000433817	0.018136529
ANN12210	Uncharacterized protein	-2.580336656	2.564907281	14.90473461	0.000113079	0.00636684
ANN25890	Uncharacterized protein	-2.57018728	2.060226839	11.40298619	0.000733261	0.027267366
ANN23804	Uncharacterized protein	-2.544787018	3.541053618	15.67107097	7.54E-05	0.004646543
ANN03543	Uncharacterized protein	-2.542998043	4.141863094	26.84166643	2.21E-07	2.84E-05
ANN00484	Uncharacterized protein	-2.530223861	4.748101073	29.42174121	5.82E-08	8.29E-06
ANN15666	Uncharacterized protein	-2.479639739	1.470524655	10.87851671	0.000972861	0.034218006
ANN08581	hypothetical protein	-2.472742538	1.371972526	10.05614494	0.001518406	0.047168555
ANN14125	Uncharacterized protein	-2.4720735	2.402675655	13.61351929	0.000224563	0.010983113
ANN15595	Uncharacterized protein	-2.456968141	1.59753501	10.14431477	0.00144747	0.045782178
ANN08477	Uncharacterized protein	-2.44976678	2.887721555	16.13834247	5.89E-05	0.003824041
ANN06234	Uncharacterized protein	-2.413623418	2.623421561	11.73428774	0.000613591	0.023799647
ANN16336	Uncharacterized protein	-2.403116867	4.901097976	26.20916162	3.06E-07	3.79E-05
ANN20678	Uncharacterized protein	-2.402460547	3.77740004	11.66756467	0.000635992	0.024464671
ANN04977	dynein light chain family protein	-2.395803044	6.055352909	28.60222259	8.89E-08	1.22E-05
ANN26111	Uncharacterized protein	-2.389760394	3.637019094	14.19988168	0.000164381	0.008592059
ANN05195	hypothetical protein	-2.375503669	9.608219427	33.3084938	7.86E-09	1.30E-06
ANN23751	Uncharacterized protein	-2.373628206	4.697736586	15.00053589	0.000107481	0.006188891
ANN15134	Uncharacterized protein	-2.372611661	3.293631979	15.68193316	7.49E-05	0.004640251
ANN05402	endonuclease/exonuclease/phosphatase family protein	-2.36046871	4.507272003	13.85639062	0.000197325	0.009891656
ANN16399	Uncharacterized protein	-2.334097763	1.356418018	9.901226524	0.001651687	0.049974702
ANN15022	Uncharacterized protein	-2.322706133	4.188973762	22.31121272	2.32E-06	0.000239809
ANN02039	Uncharacterized protein	-2.320996522	3.398866782	16.89562165	3.95E-05	0.002683477
ANN13089	hypothetical protein	-2.319002438	7.044985452	33.61127565	6.73E-09	1.13E-06
ANN00842	EF-hand domain-containing protein	-2.307142787	6.320196745	31.43907812	2.06E-08	3.19E-06
ANN07411	Uncharacterized protein	-2.301894711	1.652185812	9.975747659	0.001586156	0.048624118
ANN08984	Crystal Structure of MBP-fused Human Six1 Bound to Human Eya2 Eya Domain	-2.294816899	2.462578935	10.81811721	0.001005117	0.035043557
ANN16506	Uncharacterized protein	-2.281927718	2.245232933	12.00554798	0.000530424	0.021222285
ANN01309	Uncharacterized protein	-2.278498782	6.468942493	26.30147485	2.92E-07	3.63E-05
ANN17538	Uncharacterized protein	-2.270655592	5.880771777	29.56478871	5.41E-08	7.74E-06
ANN09251	ACS family MFS transporter	-2.268219278	4.423717542	23.75040752	1.10E-06	0.00012154
ANN26454	Uncharacterized protein	-2.263360185	6.869469057	29.87056915	4.62E-08	6.72E-06
ANN09887	Uncharacterized protein	-2.261203491	3.594798959	12.65262789	0.000375038	0.016263494
ANN05065	leucine-rich repeat domain-containing protein	-2.25924539	5.822441185	29.40967056	5.86E-08	8.29E-06
ANN06785	Uncharacterized protein	-2.253000615	3.217052303	15.15397027	9.91E-05	0.00582585
ANN14206	Uncharacterized protein	-2.246090467	6.68307793	33.62741785	6.67E-09	1.13E-06
ANN16057	Uncharacterized protein	-2.240041721	2.355964063	10.87015046	0.000977266	0.034291853
ANN16986	Uncharacterized protein	-2.236699938	3.846282858	18.77632766	1.47E-05	0.001166112
ANN14727	Uncharacterized protein	-2.235704236	6.929851046	31.88357812	1.64E-08	2.63E-06
ANN04232	Uncharacterized protein	-2.22956803	2.363558771	10.55024265	0.001161728	0.039072292
ANN22492	Uncharacterized protein	-2.210677567	7.741397948	23.13135459	1.51E-06	0.000161894
ANN19584	Uncharacterized protein	-2.19395536	3.33384665	15.17707291	9.79E-05	0.005779337
ANN02242	WD40 repeat domain-containing protein	-2.192706149	4.047385734	18.59871109	1.61E-05	0.001258506
ANN07356	putative procollagen-lysine	-2.186286235	6.533469544	29.92559387	4.49E-08	6.60E-06
ANN00626	FG-GAP-like repeat-containing protein	-2.185149776	4.709893207	23.15421857	1.50E-06	0.000161216
ANN13086	lamin tail domain-containing protein	-2.170304314	5.175531036	21.24021132	4.05E-06	0.000397028
ANN00776	AAA family ATPase	-2.167197366	4.160856737	19.20591413	1.17E-05	0.000949917
ANN08726	tetratricopeptide repeat protein	-2.16516021	3.331404456	14.7426605	0.000123226	0.006787653
ANN04751	Uncharacterized protein	-2.152995613	4.198356623	20.13491157	7.22E-06	0.000643903
ANN03558	Uncharacterized protein	-2.139459684	3.73521921	16.02791864	6.24E-05	0.003979616
ANN19271	Uncharacterized protein	-2.123737149	3.937595766	15.49179611	8.29E-05	0.005030753
ANN05422	Uncharacterized protein	-2.120004984	3.015035206	11.10122005	0.000862709	0.031208403
ANN03934	DUF1126 domain-containing protein	-2.11367877	2.960199526	12.26359155	0.000461882	0.01899701
ANN22883	Uncharacterized protein	-2.076400668	4.159798095	17.14237963	3.47E-05	0.002403232
ANN12499	MFS transporter	-2.070470175	3.62723939	14.94719045	0.000110563	0.006275775
ANN17495	Uncharacterized protein	-2.069482364	5.679348303	11.1441154	0.000842987	0.030636415
ANN07676	protein tyrosine phosphatase	-2.061829182	3.292245122	13.84583876	0.000198436	0.009913619
ANN10208	serine protease	-2.0358046	6.037336563	14.97438928	0.00010898	0.00624947
ANN19932	Uncharacterized protein	-2.034632659	2.838266291	10.98142666	0.000920296	0.032782008
ANN17095	Uncharacterized protein	-2.033159201	5.520793642	18.15440015	2.04E-05	0.001529065
ANN12327	C2H2-type zinc finger protein	-1.997468131	2.984439234	12.13680713	0.000494363	0.020184338
ANN26094	Uncharacterized protein	-1.99573933	3.833489337	11.34034174	0.000758414	0.027979152
ANN00341	reverse transcriptase family protein	-1.971640305	2.521002896	10.08388811	0.001495714	0.046671287
ANN21807	Uncharacterized protein	-1.944738018	3.557953643	10.97007208	0.000925952	0.032941465
ANN09557	hypothetical protein	-1.942119599	9.343901756	29.17568961	6.61E-08	9.18E-06
ANN07147	GIY-YIG nuclease family protein	-1.938277919	4.951111157	10.41811034	0.001247855	0.041252487
ANN10381	cystathionine gamma-synthase	-1.937162989	8.626815179	26.5244861	2.60E-07	3.29E-05
ANN01697	hypothetical protein	-1.935677053	3.451270028	12.85161232	0.000337189	0.0149234
ANN01161	Uncharacterized protein	-1.93107806	10.09968572	29.30380456	6.19E-08	8.68E-06
ANN00485	cadherin domain-containing protein	-1.925770021	5.59376156	20.99493513	4.60E-06	0.000441937
ANN06322	GIY-YIG nuclease family protein	-1.896399076	3.638488208	12.87126922	0.000333665	0.014885414
ANN00846	EF-hand domain-containing protein	-1.871350413	4.572364852	14.55969046	0.000135788	0.007358549
ANN12212	purine-nucleoside phosphorylase	-1.858116236	6.242638584	16.33022995	5.32E-05	0.003488144
ANN27553	Uncharacterized protein	-1.853079422	3.895456322	10.89678071	0.000963315	0.034010756
ANN24980	Uncharacterized protein	-1.84931165	10.17979523	26.04129232	3.34E-07	4.09E-05
ANN00021	DDE-type integrase/transposase/recombiUncharacterized proteinse	-1.840039014	4.503197393	14.54634271	0.000136754	0.007387089
ANN02354	Uncharacterized protein	-1.823232512	3.899591002	12.80204259	0.000346241	0.015242919
ANN15421	Uncharacterized protein	-1.820240846	3.194240109	10.01665193	0.001551312	0.0478426
ANN13409	alkaline phosphatase family protein	-1.79908226	7.106006479	16.2440523	5.57E-05	0.003633189
ANN06786	transporter substrate-binding domain-containing protein	-1.79011187	4.617221001	15.0044725	0.000107257	0.006188755
ANN00143	WD40 repeat domain-containing protein	-1.787843061	3.3447889	10.74091073	0.001047927	0.036085661
ANN18314	Uncharacterized protein	-1.777827498	9.530001454	25.21088159	5.14E-07	6.03E-05
ANN17514	Uncharacterized protein	-1.776285978	4.458135884	14.8713814	0.000115096	0.006441683
ANN19195	Uncharacterized protein	-1.76226075	6.88124963	18.84103473	1.42E-05	0.001133655
ANN01835	Uncharacterized protein	-1.761996594	3.976254249	12.851936	0.00033713	0.0149234
ANN05809	Uncharacterized protein	-1.759529423	6.395571875	20.01320352	7.69E-06	0.000678042
ANN22267	Uncharacterized protein	-1.755885436	8.77295154	21.07747153	4.41E-06	0.000426233
ANN06060	Uncharacterized protein	-1.753166665	4.018323832	13.08917768	0.000297007	0.013597551
ANN08494	Uncharacterized protein	-1.75206953	3.55212474	10.90776331	0.000957621	0.033885483
ANN13020	Uncharacterized protein	-1.73009891	4.054280325	11.16841256	0.000832018	0.030294346
ANN15735	Uncharacterized protein	-1.728588797	4.371929873	13.00409476	0.000310811	0.014045318
ANN04678	isocitrate dehydrogeUncharacterized proteinse (Uncharacterized proteinDP(+))	-1.723947236	9.157237637	23.68261033	1.14E-06	0.0001254
ANN16923	Uncharacterized protein	-1.719363314	6.45129403	19.07700682	1.26E-05	0.00101043
ANN16585	Uncharacterized protein	-1.719018898	3.851947044	10.82189567	0.001003067	0.035043557
ANN15486	Uncharacterized protein	-1.71214606	5.633585076	16.23973547	5.58E-05	0.003633189
ANN09560	sodium-dependent transporter	-1.708682802	6.206133506	16.00736666	6.31E-05	0.004013886
ANN05098	protein kiUncharacterized proteinse	-1.70630999	5.845548941	16.86668831	4.01E-05	0.002718083
ANN15455	Uncharacterized protein	-1.697654599	5.933021496	17.13562494	3.48E-05	0.002405824
ANN00194	Uncharacterized protein	-1.685872839	7.059702553	15.59444079	7.85E-05	0.00480669
ANN03794	C1 family peptidase	-1.674013011	8.242172581	20.8165243	5.05E-06	0.000475276
ANN10189	Uncharacterized protein	-1.667624819	5.218067648	14.51654822	0.000138934	0.007490352
ANN21664	Uncharacterized protein	-1.664952709	4.651247531	10.24845559	0.001367991	0.043811789
ANN09610	Uncharacterized protein	-1.664029843	5.203648771	14.69226967	0.000126564	0.006930517
ANN09412	type I glyceraldehyde-3-phosphate dehydrogeUncharacterized proteinse	-1.655205435	13.80634853	23.49432144	1.25E-06	0.000137207
ANN02902	Uncharacterized protein	-1.641963167	4.318681713	12.04529664	0.000519232	0.020907405
ANN06901	Uncharacterized protein	-1.640858537	7.933556683	17.62447092	2.69E-05	0.00193692
ANN03018	pyruvate kiUncharacterized proteinse	-1.633412263	10.01371663	21.20941833	4.12E-06	0.000402047
ANN09119	Uncharacterized protein	-1.619559124	10.35501236	22.0300865	2.68E-06	0.000272578
ANN05457	Serine/threonine protein kiUncharacterized proteinse	-1.615935112	6.961054341	18.29420996	1.89E-05	0.001440345
ANN04628	GTP-binding protein	-1.599467511	6.134230209	13.27645569	0.00026876	0.012555318
ANN03226	Uncharacterized protein	-1.593608994	6.120866853	15.08245556	0.000102915	0.006000245
ANN04233	Uncharacterized protein	-1.591985966	11.36768368	20.50509992	5.95E-06	0.000548149
ANN08849	endonuclease/exonuclease/phosphatase family protein	-1.583044695	7.192104145	18.63706204	1.58E-05	0.001236897
ANN15863	Uncharacterized protein	-1.548355337	5.733572036	14.41125575	0.000146922	0.007800527
ANN03958	Uncharacterized protein	-1.537181947	5.204236083	11.83021456	0.000582773	0.022794252
ANN11053	universal stress protein	-1.535450641	6.592320185	15.85565456	6.84E-05	0.004280593
ANN08732	Uncharacterized protein	-1.527606554	5.824364656	13.71257395	0.000213023	0.010510789
ANN05829	Uncharacterized protein	-1.527491627	6.45436481	12.65743496	0.000374075	0.016246959
ANN10499	OFA family MFS transporter	-1.524264453	5.977345877	13.944264	0.000188311	0.009543449
ANN02254	potassium channel protein	-1.523839431	5.494766332	12.84411348	0.000338543	0.014959617
ANN06793	ACT domain-containing protein	-1.523077373	4.688404738	10.61302424	0.001122939	0.038104873
ANN04499	Uncharacterized protein	-1.521383592	5.519529246	13.42739364	0.000247976	0.0118812
ANN09444	Uncharacterized protein	-1.520721551	5.082860761	11.67524139	0.000633373	0.024405902
ANN27398	unUncharacterized proteinmed protein product	-1.516530759	8.122229333	13.24500009	0.000273308	0.012721116
ANN08748	FG-GAP repeat protein	-1.499680387	6.457885324	15.60852665	7.79E-05	0.004781502
ANN21023	Uncharacterized protein	-1.474531383	10.13836712	15.98445047	6.39E-05	0.004053533
ANN00168	ion transporter	-1.47448619	4.261397563	10.01733104	0.00155074	0.0478426
ANN02164	CAZy families GT31 protein	-1.472764132	4.438181535	10.04084569	0.001531069	0.047456341
ANN04226	C1 family peptidase	-1.468541539	4.636315902	10.06737966	0.001509175	0.046934003
ANN04627	Uncharacterized protein	-1.463602893	7.934190132	12.95890845	0.000318403	0.014295875
ANN14815	Uncharacterized protein	-1.457802964	9.175509738	17.05802046	3.63E-05	0.002475529
ANN00777	hypothetical protein	-1.45423756	12.46096271	17.06864695	3.61E-05	0.002472516
ANN15179	Uncharacterized protein	-1.446537266	5.248036124	10.8183932	0.001004967	0.035043557
ANN12213	purine-nucleoside phosphorylase	-1.446450441	6.83810532	14.5822563	0.000134172	0.007289924
ANN04469	dihydropyrimidiUncharacterized proteinse	-1.440214407	7.673737671	15.77342318	7.14E-05	0.004440856
ANN04453	Uncharacterized protein	-1.433110617	6.376792395	12.34787448	0.000441489	0.018386903
ANN03795	Uncharacterized protein	-1.430225067	7.647844669	15.42833982	8.57E-05	0.005157676
ANN13216	myosin	-1.418968306	8.384139758	12.86513875	0.00033476	0.014910438
ANN04057	Uncharacterized protein	-1.417390686	5.853837364	12.3926128	0.000431036	0.018101555
ANN06850	Uncharacterized proteinD(P)-dependent glycerol-3-phosphate dehydrogeUncharacterized proteinse	-1.409055603	5.16202269	11.03200968	0.00089552	0.032063065
ANN11865	Human Smoothened Receptor structure in complex with cyclopamine	-1.390474552	6.776450774	13.96023808	0.000186718	0.009492594
ANN17591	Uncharacterized protein	-1.384083714	7.975911362	13.52863575	0.000234951	0.011371699
ANN05455	putative serine/threonine-protein kiUncharacterized proteinse/receptor	-1.378206495	6.374186896	13.01658279	0.000308745	0.014011468
ANN20708	Uncharacterized protein	-1.378162785	6.224221749	12.09609458	0.000505275	0.020539778
ANN07355	putative procollagen-lysine	-1.366881485	12.06508642	15.55703413	8.01E-05	0.004870691
ANN18297	Uncharacterized protein	-1.360018928	6.902622166	11.00248787	0.000909897	0.032536089
ANN01136	cation transporter	-1.355396918	6.136247516	12.28885015	0.000455672	0.018796991
ANN03037	Uncharacterized protein	-1.347246424	6.206401493	10.78121388	0.001025354	0.035527377
ANN10664	MFS transporter	-1.343071451	7.452606647	13.26841269	0.000269916	0.012584198
ANN10100	Uncharacterized protein	-1.311740442	10.17324481	13.3794585	0.000254395	0.01212371
ANN11715	galactokiUncharacterized proteinse	-1.310837068	5.34788266	9.903545875	0.001649606	0.049974702
ANN05231	hypothetical protein	-1.302193083	6.372612065	11.8091223	0.000589412	0.023010967
ANN09554	hypothetical protein	-1.299768371	8.74736577	12.8545655	0.000336657	0.0149234
ANN15842	Uncharacterized protein	-1.299290581	8.858850937	12.29419197	0.00045437	0.018770994
ANN06853	glycerol-3-phosphate dehydrogeUncharacterized proteinse (Uncharacterized proteinD(+))	-1.293063156	5.709918778	10.36448153	0.00128463	0.04181335
ANN06790	transporter substrate-binding domain-containing protein	-1.284008028	6.295904345	11.47699455	0.00070463	0.026413688
ANN08788	Uncharacterized protein	-1.279617971	11.05255116	14.23715188	0.000161157	0.008443975
ANN10221	alpha/beta fold hydrolase	-1.274373613	6.174228512	9.92666974	0.00162901	0.049611083
ANN17718	Uncharacterized protein	-1.266445129	6.410626695	10.09092932	0.001490009	0.046627557
ANN08419	colicin uptake protein	-1.256096007	8.958326781	12.08576846	0.000508082	0.020593895
ANN08415	colicin uptake protein	-1.254383632	10.64498808	13.12765949	0.000290968	0.013409017
ANN08570	ubiquitin family protein	-1.250890612	7.146205771	10.14421536	0.001447548	0.045782178
ANN02713	ABC transporter substrate-binding protein	-1.208261171	7.732269675	10.39392313	0.001264307	0.041441673
ANN02012	Uncharacterized protein	-1.203050764	6.784851639	10.23957718	0.001374591	0.043972739
ANN00905	universal stress protein	-1.161349133	7.924780967	9.933650344	0.001622844	0.049531322
ANN02043	Uncharacterized protein	-1.157103401	9.069348027	10.90595947	0.000958554	0.033885483
ANN04938	ribosome biogenesis/translation initiation ATPase RLI	1.097354193	9.714653428	10.0799805	0.001498889	0.046718168
ANN12432	Uncharacterized protein	1.253379302	9.392627509	10.20521493	0.001400441	0.044646241
ANN02664	endonuclease/exonuclease/phosphatase family protein	1.263242245	7.59629984	11.45972489	0.000711208	0.02655336
ANN15268	Uncharacterized protein	1.280289908	10.16668796	11.58293163	0.000665599	0.025255694
ANN08645	molecular chaperone DUncharacterized proteinK	1.285009604	12.03641124	13.8902363	0.000193803	0.009745159
ANN04313	Uncharacterized protein	1.298345891	6.681414481	10.47376638	0.001210816	0.040447921
ANN10036	acetyl-CoA hydrolase/transferase family protein	1.310663017	7.292470086	11.05781117	0.000883143	0.031733464
ANN03968	Uncharacterized protein	1.338444961	6.087012401	10.57419803	0.00114677	0.038631903
ANN11127	Uncharacterized protein	1.367337905	6.601632339	10.22059058	0.001388814	0.044376889
ANN22265	Uncharacterized protein	1.435599512	7.674036387	10.68973302	0.001077318	0.036825271
ANN04607	Uncharacterized protein	1.442957612	4.584290466	10.08767545	0.001492643	0.046627557
ANN19089	Uncharacterized protein	1.472008417	5.474486613	10.08951259	0.001491155	0.046627557
ANN22307	Uncharacterized protein	1.475038996	8.907586393	13.77282013	0.000206299	0.010233256
ANN23278	Uncharacterized protein	1.481565387	5.473912581	11.64244325	0.000644639	0.024708989
ANN03404	Uncharacterized protein	1.490351944	4.460860023	10.2514674	0.001365759	0.043790536
ANN08643	molecular chaperone DUncharacterized proteinK	1.502374381	11.41908166	18.55490083	1.65E-05	0.001284177
ANN03538	DUncharacterized protein-directed RUncharacterized protein polymerase subunit A'	1.508324183	5.903622271	13.10864392	0.000293936	0.013504705
ANN18865	Uncharacterized protein	1.512400504	7.275929732	14.16815244	0.000167176	0.008682077
ANN25217	Uncharacterized protein	1.514488989	7.077315979	10.53075311	0.001174044	0.039360763
ANN23312	Uncharacterized protein	1.551918505	7.310508627	11.19533847	0.000820031	0.02997513
ANN25549	Uncharacterized protein	1.594196597	4.17878375	10.63410474	0.00111021	0.037764725
ANN10465	RecUncharacterized proteinme: Full=Tyrosine-protein kiUncharacterized proteinse transforming protein Fps	1.621313582	5.272930924	13.85337109	0.000197642	0.009891656
ANN22965	Uncharacterized protein	1.661041013	4.959114018	13.58458332	0.000228051	0.011076127
ANN07084	Uncharacterized protein	1.671790985	6.071079265	11.59676349	0.000660667	0.025113529
ANN21703	Uncharacterized protein	1.674610665	7.894340717	15.3648045	8.86E-05	0.005299778
ANN08694	serine/threonine protein kiUncharacterized proteinse	1.725716409	5.14070495	15.02032302	0.00010636	0.006149699
ANN11345	RecUncharacterized proteinme: Full=Tyrosine-protein kiUncharacterized proteinse transforming protein Src AltUncharacterized proteinme: Full=pp60v-src Short=p60-Src Short=v-Src	1.73743181	5.2573334	12.93532565	0.000322439	0.014453865
ANN27051	Uncharacterized protein	1.763087154	7.560924671	20.00580358	7.72E-06	0.000678042
ANN09996	DEAD/DEAH box helicase	1.766180031	6.767808119	22.15358918	2.52E-06	0.000258412
ANN27662	LicD family protein	1.776007164	6.73217014	20.01104801	7.70E-06	0.000678042
ANN01665	Uncharacterized protein	1.777366229	10.74277901	25.7163966	3.95E-07	4.76E-05
ANN20931	Uncharacterized protein	1.777648746	3.628246951	10.77380139	0.001029469	0.035622048
ANN02356	homocysteine S-methyltransferase	1.788834393	3.696500237	11.74141912	0.000611244	0.023741601
ANN21288	Uncharacterized protein	1.792244874	5.425521878	14.70251232	0.000125879	0.006906505
ANN16681	Uncharacterized protein	1.845415234	6.71179663	13.02227653	0.000307807	0.014000224
ANN09314	DUF4347 domain-containing protein	1.861539352	3.601167171	9.929362588	0.001626629	0.049592637
ANN00608	Uncharacterized protein	1.87357818	3.718095068	9.902019286	0.001650975	0.049974702
ANN26198	Uncharacterized protein	1.890779694	3.327496777	10.42155326	0.001245531	0.041252487
ANN17851	Uncharacterized protein	1.914422133	2.729134704	9.918461872	0.001636291	0.049724364
ANN23911	Uncharacterized protein	1.917170144	5.401076702	18.32161779	1.87E-05	0.001423651
ANN05513	reverse transcriptase family protein	1.930761136	3.518291492	12.29641688	0.000453829	0.018770994
ANN00607	Uncharacterized protein	1.932218885	4.491736988	12.55875617	0.000394354	0.016839645
ANN12112	Crystal structure of the mouse Kif14 motor domain	1.942577844	4.565335283	16.91064401	3.92E-05	0.002668817
ANN06528	Uncharacterized protein	1.985186521	3.59683248	11.64140755	0.000644998	0.024708989
ANN16808	Uncharacterized protein	1.985190802	6.149097848	12.92065963	0.000324975	0.014544208
ANN20100	Uncharacterized protein	1.987904857	5.818684531	19.49818711	1.01E-05	0.000849308
ANN16587	Uncharacterized protein	1.993006211	3.949939488	14.18204809	0.000165946	0.008646231
ANN18120	Uncharacterized protein	2.004338871	4.800612756	17.90337128	2.32E-05	0.00170354
ANN24880	Uncharacterized protein	2.032052985	3.559696345	12.47743696	0.000411897	0.017455305
ANN04557	Uncharacterized protein	2.042724054	2.680640746	10.6170736	0.001120482	0.038067773
ANN25136	Uncharacterized protein	2.061577735	2.849992011	9.996243512	0.001568599	0.048244776
ANN14507	Uncharacterized protein	2.066772786	3.130426062	10.71309082	0.001063802	0.036497285
ANN00460	marine proteobacterial sortase target protein	2.067668816	3.639706526	12.57171174	0.00039163	0.016774606
ANN05293	Uncharacterized protein	2.076693383	4.027036071	12.04143798	0.000520308	0.020907405
ANN12138	leucine-rich repeat domain-containing protein	2.124606342	3.133950893	10.83852138	0.000994101	0.034833443
ANN19899	Uncharacterized protein	2.131525951	5.818475639	12.80015177	0.000346591	0.015242919
ANN25939	Uncharacterized protein	2.135885794	3.134487124	13.05568748	0.000302365	0.013797619
ANN07075	Uncharacterized protein	2.180599235	2.719386952	10.38896938	0.001267704	0.04150429
ANN09724	Uncharacterized protein	2.276683895	5.123369231	19.25500102	1.14E-05	0.000936663
ANN09903	AAA family ATPase	2.30430301	3.18688598	13.34163723	0.000259578	0.012305631
ANN06468	DDE-type integrase/transposase/recombiUncharacterized proteinse	2.305013781	1.863033825	10.21839084	0.001390471	0.044379072
ANN02311	reverse transcriptase family protein	2.317519765	3.36017288	14.33543616	0.000152958	0.008044573
ANN10356	M14-type cytosolic carboxypeptidase	2.32776433	1.61527396	10.15732466	0.00143729	0.045560965
ANN19898	Uncharacterized protein	2.357242788	11.21344431	21.29663873	3.93E-06	0.000386868
ANN04176	Uncharacterized protein	2.413130373	2.747720844	13.27989797	0.000268267	0.012555318
ANN24618	Uncharacterized protein	2.413398183	9.752313796	14.1124776	0.000172198	0.008856291
ANN03869	Uncharacterized protein	2.413576366	3.247475251	13.57177957	0.000229612	0.011132574
ANN01424	Uncharacterized protein	2.419208493	2.419400975	13.5860451	0.000227873	0.011076127
ANN13985	Uncharacterized protein	2.434778662	3.560521458	20.02920516	7.63E-06	0.000676174
ANN18348	Uncharacterized protein	2.46190758	3.029240131	13.42698665	0.00024803	0.0118812
ANN01336	Uncharacterized protein	2.468224429	2.697796995	10.05298388	0.001521014	0.047197059
ANN11000	Uncharacterized protein	2.471484562	1.595091301	9.963376868	0.001596849	0.048898246
ANN20526	Uncharacterized protein	2.480499782	3.070327132	14.02866531	0.000180045	0.009242856
ANN18119	Uncharacterized protein	2.492650981	4.170720205	23.44018621	1.29E-06	0.000140571
ANN09185	hypothetical protein	2.49619259	2.479239353	11.83271369	0.000581991	0.022794252
ANN05860	GIY-YIG nuclease family protein	2.500015464	4.274845656	12.07654004	0.000510603	0.020666089
ANN25232	Uncharacterized protein	2.501479429	3.307718111	14.55728391	0.000135962	0.007358549
ANN03045	sodium/solute symporter	2.506462169	1.760855007	11.24298748	0.000799244	0.029330472
ANN00338	endonuclease/exonuclease/phosphatase family protein	2.507592469	1.86727084	11.18959384	0.000822573	0.029989569
ANN07231	Uncharacterized protein	2.513866819	3.695930981	17.18161768	3.40E-05	0.00236584
ANN09165	reverse transcriptase family protein	2.524026856	2.392388887	12.99020583	0.000313125	0.014124159
ANN10072	reverse transcriptase family protein	2.525833486	3.636566928	20.41306528	6.24E-06	0.000570783
ANN26131	Uncharacterized protein	2.527584946	1.797133514	10.82531599	0.001001216	0.035038798
ANN08692	reverse transcriptase family protein	2.536241903	3.56089446	20.24081541	6.83E-06	0.00061711
ANN11228	L-lactate dehydrogeUncharacterized proteinse	2.541176474	4.987857275	25.41266212	4.63E-07	5.48E-05
ANN21858	Uncharacterized protein	2.567358744	2.515724685	11.59595751	0.000660953	0.025113529
ANN08693	Uncharacterized protein	2.579884306	1.174540339	9.948373602	0.001609916	0.049190498
ANN27368	fibronectin type III domain-containing protein	2.625902455	5.622413643	32.8609409	9.90E-09	1.63E-06
ANN11254	Uncharacterized protein	2.668752699	2.421217812	12.71390573	0.000362947	0.015812808
ANN09162	GIY-YIG nuclease family protein	2.679183914	1.981087847	11.95086285	0.000546221	0.021755053
ANN22058	Uncharacterized protein	2.686200825	2.030699438	13.2776584	0.000268588	0.012555318
ANN27192	unUncharacterized proteinmed protein product	2.694160364	2.126030595	12.72837614	0.000360149	0.015715444
ANN09744	reverse transcriptase family protein	2.709088807	2.678805274	14.68530562	0.000127033	0.006942555
ANN02120	endonuclease/exonuclease/phosphatase family protein	2.713003512	4.243907612	11.72180474	0.00061772	0.023893451
ANN22918	Uncharacterized protein	2.716048611	2.507051599	16.09143907	6.04E-05	0.003875408
ANN25128	Uncharacterized protein	2.718693456	1.704315439	11.06234138	0.000880988	0.031705358
ANN23307	Uncharacterized protein	2.73346259	2.938765697	10.30855231	0.001324151	0.042701582
ANN11532	endonuclease/exonuclease/phosphatase family protein	2.757503125	1.781950377	10.01572108	0.001552096	0.0478426
ANN16809	Uncharacterized protein	2.776390291	5.195163732	22.72062741	1.87E-06	0.000197434
ANN13165	hypothetical protein	2.77714724	0.928047519	10.66971004	0.001089042	0.037089845
ANN20238	Uncharacterized protein	2.780368678	6.740629128	24.73256688	6.59E-07	7.54E-05
ANN12065	hypothetical protein	2.78698935	1.149377925	11.06743022	0.000878574	0.031659258
ANN13419	alkaline phosphatase family protein	2.857920037	3.571647283	19.42828089	1.04E-05	0.000867119
ANN12104	endonuclease/exonuclease/phosphatase family protein	2.88211409	6.147305867	13.99592577	0.000183207	0.009353615
ANN08134	reverse transcriptase family protein	2.887016263	2.988731603	14.90607569	0.000112998	0.00636684
ANN18594	Uncharacterized protein	2.887588415	8.453422756	55.77309123	8.13E-14	2.74E-11
ANN10651	GIY-YIG nuclease family protein	2.891642703	2.51670115	11.43139001	0.000722136	0.026889472
ANN25869	Uncharacterized protein	2.915018215	5.057817404	20.79993724	5.10E-06	0.000476828
ANN22609	Uncharacterized protein	2.91952075	1.723580526	10.32562671	0.001311957	0.042476175
ANN20627	Uncharacterized protein	2.923515842	0.991982402	10.26764465	0.001353835	0.043558247
ANN10983	reverse transcriptase family protein	2.942033131	3.612945091	19.67617138	9.17E-06	0.000788299
ANN14401	Uncharacterized protein	2.944892743	1.498292223	12.08995516	0.000506942	0.020577569
ANN10681	Uncharacterized protein	2.945052033	1.716864784	14.41175474	0.000146883	0.007800527
ANN03902	haloacid dehalogeUncharacterized proteinse-like hydrolase	2.952536924	5.270921434	30.9541247	2.64E-08	3.99E-06
ANN13312	fibronectin type III domain-containing protein	2.971602321	5.298341032	12.09845509	0.000504636	0.020539778
ANN18527	Uncharacterized protein	2.972906301	5.289505273	25.34636632	4.79E-07	5.64E-05
ANN17445	Uncharacterized protein	2.976496511	1.378043949	12.89095982	0.000330173	0.014753189
ANN05120	reverse transcriptase family protein	3.000349135	0.880422236	11.56099928	0.000673496	0.025417211
ANN24179	Uncharacterized protein	3.014300538	3.310831332	15.45157389	8.46E-05	0.005116711
ANN10982	Uncharacterized protein	3.023393668	1.409047133	11.73137182	0.000614553	0.023803904
ANN26935	Uncharacterized protein	3.023681438	5.305012293	16.52282915	4.81E-05	0.00319304
ANN15397	Uncharacterized protein	3.025913891	0.973099453	10.36501661	0.001284257	0.04181335
ANN22700	Uncharacterized protein	3.063116913	5.125730095	36.35177896	1.65E-09	3.15E-07
ANN15210	Uncharacterized protein	3.08337473	0.889642049	10.13034586	0.00145848	0.045921106
ANN12111	Obg family GTPase CgtA	3.083972791	3.315827994	12.04844402	0.000518356	0.020907405
ANN06015	hypothetical protein	3.094658853	0.744173898	10.69978314	0.001071481	0.036715642
ANN26893	Uncharacterized protein	3.096637924	1.287119122	13.19862147	0.000280155	0.012953463
ANN20527	Uncharacterized protein	3.104221773	1.735169178	13.59149951	0.000227212	0.011073911
ANN01378	reverse transcriptase family protein	3.12234353	1.49747624	11.30070098	0.000774778	0.028545165
ANN21605	Uncharacterized protein	3.122942036	3.953361728	31.01353051	2.56E-08	3.89E-06
ANN06439	Uncharacterized protein	3.126732939	2.939158173	21.18181608	4.18E-06	0.000406458
ANN27661	RUncharacterized protein-binding protein	3.143145879	2.146202828	9.920696201	0.001634306	0.049718137
ANN24071	Uncharacterized protein	3.146927067	2.405762599	14.77497665	0.000121132	0.006698736
ANN20314	Uncharacterized protein	3.148917266	6.894006391	41.26568784	1.33E-10	2.95E-08
ANN03399	Uncharacterized protein	3.15564274	2.875508879	16.48409615	4.91E-05	0.003246671
ANN03450	Uncharacterized protein	3.168024814	2.206472051	18.24116317	1.95E-05	0.001469011
ANN02926	reverse transcriptase family protein	3.171179982	1.089413247	11.9661401	0.000541761	0.021644844
ANN09495	Uncharacterized protein	3.174618286	3.133574368	18.74007271	1.50E-05	0.001181779
ANN08025	Uncharacterized protein	3.192992387	6.78003084	41.27688173	1.32E-10	2.95E-08
ANN07524	DDE-type integrase/transposase/recombiUncharacterized proteinse	3.201865778	0.8543084	12.58266885	0.00038934	0.016718745
ANN12103	Uncharacterized protein	3.204280325	5.008136395	14.831445	0.000117559	0.006553031
ANN15279	Uncharacterized protein	3.205473838	0.714020555	12.66949662	0.00037167	0.016167627
ANN23811	Uncharacterized protein	3.226850573	2.534381493	17.59602961	2.73E-05	0.00196105
ANN12420	hypothetical protein	3.230053993	1.042630711	13.73222256	0.000210807	0.010438289
ANN19459	Uncharacterized protein	3.232157376	6.762743877	45.98337267	1.19E-11	3.14E-09
ANN01653	endonuclease/exonuclease/phosphatase family protein	3.271040629	1.412842522	10.71602098	0.001062118	0.036484353
ANN21655	Uncharacterized protein	3.278670778	0.033504234	10.1978751	0.001406026	0.044748099
ANN05864	reverse transcriptase family protein	3.282260087	0.10146045	10.48102154	0.001206071	0.040337642
ANN13163	endonuclease/exonuclease/phosphatase family protein	3.285081461	2.058079748	14.46435337	0.000142837	0.00764179
ANN19462	Uncharacterized protein	3.295941831	2.620020164	25.72180824	3.94E-07	4.76E-05
ANN12358	Uncharacterized protein	3.339293317	2.755277011	17.84153857	2.40E-05	0.001750611
ANN15727	Uncharacterized protein	3.340403145	0.174463623	10.3994553	0.001260525	0.041414917
ANN02941	reverse transcriptase family protein	3.34642102	0.975408633	14.65680769	0.000128968	0.007034549
ANN23657	Uncharacterized protein	3.351806081	2.687890512	14.91655963	0.000112372	0.006352672
ANN07950	hypothetical protein	3.353780496	1.351242684	14.89565946	0.000113624	0.00638467
ANN24897	Uncharacterized protein	3.402291876	3.122509314	13.20492051	0.000279215	0.012941233
ANN08008	endonuclease/exonuclease/phosphatase family protein	3.410420092	0.533978235	12.34664038	0.000441781	0.018386903
ANN00360	DDE-type integrase/transposase/recombiUncharacterized proteinse	3.421875897	-0.272114312	10.45742072	0.001221577	0.040758647
ANN02590	endonuclease/exonuclease/phosphatase family protein	3.443314438	-0.078531201	11.56712296	0.000671282	0.025376756
ANN18595	Uncharacterized protein	3.454361525	4.609140132	42.2063205	8.21E-11	1.88E-08
ANN24333	Uncharacterized protein	3.458259054	0.185950619	12.10981744	0.00050157	0.020448698
ANN09335	Uncharacterized protein	3.487458133	1.01818912	15.04020267	0.000105245	0.006112659
ANN25021	Uncharacterized protein	3.487696911	0.285868648	11.56647549	0.000671516	0.025376756
ANN10650	reverse transcriptase family protein	3.491033026	1.838405538	14.43178861	0.000145328	0.00774539
ANN24472	Uncharacterized protein	3.522421303	1.925846907	13.92165171	0.00019059	0.009624983
ANN14114	Uncharacterized protein	3.539340768	1.503603791	13.40016359	0.000251602	0.012011109
ANN19915	Uncharacterized protein	3.544302136	5.179348915	43.15758983	5.05E-11	1.18E-08
ANN14886	Uncharacterized protein	3.549578246	5.996049882	29.76836561	4.87E-08	7.01E-06
ANN25950	Uncharacterized protein	3.55078099	-0.642290944	10.19680697	0.00140684	0.044748099
ANN01445	Uncharacterized protein	3.562450392	0.472016963	12.45436463	0.000417016	0.017565628
ANN03050	Uncharacterized protein	3.597616902	1.161835497	16.33638934	5.30E-05	0.003485006
ANN21803	Uncharacterized protein	3.618352465	2.059852908	18.45759216	1.74E-05	0.00133288
ANN12349	Uncharacterized protein	3.619257324	0.699800405	12.98756337	0.000313567	0.014124159
ANN08026	DDE-type integrase/transposase/recombiUncharacterized proteinse	3.621824999	4.032779789	34.29734715	4.73E-09	8.31E-07
ANN17709	Uncharacterized protein	3.624084831	3.564901813	33.92583604	5.73E-09	9.81E-07
ANN10087	Uncharacterized protein	3.631151941	-0.685514054	10.13299349	0.001456387	0.045921106
ANN24641	Uncharacterized protein	3.65691014	3.060377142	22.5122344	2.09E-06	0.000219226
ANN24533	Uncharacterized protein	3.657318016	6.7928307	66.53798954	3.43E-16	1.50E-13
ANN05872	Uncharacterized protein	3.658680108	0.963260026	16.53555897	4.77E-05	0.003189973
ANN16974	Uncharacterized protein	3.660006209	0.631703461	13.72791102	0.000211291	0.010443761
ANN00697	DUncharacterized protein mismatch repair protein MutS	3.660274753	1.287803394	19.14319915	1.21E-05	0.000978808
ANN07552	reverse transcriptase family protein	3.662018211	0.678815138	13.34350991	0.000259319	0.012305631
ANN11919	Uncharacterized protein	3.674400885	0.134786311	11.257594	0.000792979	0.029138858
ANN09344	tubulin alpha chain	3.68730131	2.060087429	20.89527528	4.85E-06	0.000462358
ANN02364	Uncharacterized protein	3.692537398	0.685905511	14.39251625	0.000148391	0.007848697
ANN20525	Uncharacterized protein	3.699395105	0.7857026	13.49906123	0.000238683	0.011532345
ANN20156	Uncharacterized protein	3.699584467	0.42238313	11.34827461	0.000755181	0.027896744
ANN09197	reverse transcriptase family protein	3.708207405	0.215567332	13.78044695	0.000205464	0.01020993
ANN03451	Uncharacterized protein	3.710804428	-0.475830339	11.08026072	0.000872515	0.031522297
ANN24817	Uncharacterized protein	3.732407646	0.183118543	10.99799449	0.000912105	0.032573356
ANN22352	Uncharacterized protein	3.737504491	-0.199167951	12.58375817	0.000389113	0.016718745
ANN15871	Uncharacterized protein	3.741043485	3.61690224	36.24767786	1.74E-09	3.30E-07
ANN20932	Uncharacterized protein	3.743963589	2.3744843	19.26340676	1.14E-05	0.000935291
ANN16133	Uncharacterized protein	3.75936862	-0.018530362	10.77170087	0.001030638	0.035622048
ANN18123	Uncharacterized protein	3.776168911	2.193612316	18.10139236	2.09E-05	0.001559803
ANN14887	Uncharacterized protein	3.777069865	1.326993086	13.89310069	0.000193507	0.009745159
ANN16182	Uncharacterized protein	3.780278107	-0.531111843	10.54879121	0.001162641	0.039072292
ANN27458	unUncharacterized proteinmed protein product	3.789722929	2.92156595	19.86181947	8.32E-06	0.000726507
ANN13832	Uncharacterized protein	3.800886512	3.0174254	25.51085576	4.40E-07	5.25E-05
ANN24294	Uncharacterized protein	3.801575482	1.872598245	15.2676717	9.33E-05	0.00554379
ANN18380	Uncharacterized protein	3.80185768	0.564576148	12.72962092	0.000359909	0.015715444
ANN07143	Uncharacterized protein	3.80866876	-0.483266426	11.60113616	0.000659115	0.025113529
ANN06501	hypothetical protein EON64_08300	3.810860654	2.66285346	27.57980827	1.51E-07	1.98E-05
ANN11407	DDE-type integrase/transposase/recombiUncharacterized proteinse	3.813900248	-0.411397756	11.20594082	0.000815359	0.029843414
ANN10745	Uncharacterized protein	3.818283998	1.420101316	20.79742551	5.11E-06	0.000476828
ANN27684	DDE-type integrase/transposase/recombiUncharacterized proteinse	3.81996572	-0.683256568	9.983215855	0.001579735	0.048480519
ANN03612	reverse transcriptase family protein	3.834205635	0.012154636	11.94160893	0.000548941	0.021755053
ANN27198	fibronectin type III domain-containing protein	3.840611049	5.119098874	34.08655284	5.27E-09	9.09E-07
ANN25135	Uncharacterized protein	3.84268116	1.781393846	20.11438267	7.29E-06	0.000648778
ANN24605	Uncharacterized protein	3.854941387	-0.427891107	10.48573549	0.001202997	0.040283097
ANN02991	Ig-like domain-containing protein	3.88713693	7.682911712	78.49187891	8.03E-19	4.08E-16
ANN25622	Uncharacterized protein	3.892770597	-1.004331511	10.17296384	0.00142515	0.045227458
ANN27125	unUncharacterized proteinmed protein product	3.89807919	2.122553677	15.77600142	7.13E-05	0.004440856
ANN11537	reverse transcriptase family protein	3.904373402	0.888485907	17.09611404	3.55E-05	0.002450331
ANN13513	hypothetical protein	3.932932534	-0.564638656	12.14563925	0.000492028	0.020118388
ANN24396	Uncharacterized protein	3.942143238	-0.10774952	11.11190801	0.000857752	0.031069314
ANN19573	Uncharacterized protein	3.945463329	-0.984552062	10.37817218	0.001275139	0.041650057
ANN14002	Uncharacterized protein	3.957464335	-0.132968456	11.76599125	0.000603227	0.023462861
ANN25923	Uncharacterized protein	3.960344741	0.664441006	14.12641779	0.000170926	0.008828515
ANN12414	hypothetical protein EON64_08930	3.96496953	-0.570599184	11.87161417	0.00056996	0.022355717
ANN13014	Uncharacterized protein	3.967298978	0.673772091	16.09934087	6.01E-05	0.003875408
ANN16263	Uncharacterized protein	3.970453326	-0.018472583	10.81473017	0.001006957	0.03506395
ANN01599	endonuclease/exonuclease/phosphatase family protein	3.981431423	1.242884197	14.25389337	0.00015973	0.008384926
ANN21033	Uncharacterized protein	3.994569912	1.783573926	11.88916962	0.000564613	0.022239695
ANN02655	Uncharacterized protein	4.016714143	-0.508830266	11.52164556	0.000687905	0.02589099
ANN06064	Uncharacterized protein	4.030491566	0.999917756	16.26148103	5.52E-05	0.003608551
ANN17438	Uncharacterized protein	4.035617735	-0.473359884	10.43281996	0.001237956	0.041131405
ANN13671	Protein boule	4.040463526	8.078819256	83.60767506	6.03E-20	3.22E-17
ANN27197	KRAB-A domain-containing protein	4.040858398	2.001677044	25.1857995	5.21E-07	6.06E-05
ANN11614	endonuclease/exonuclease/phosphatase family protein	4.065240828	0.317027205	12.62830714	0.000379949	0.016420868
ANN23707	Uncharacterized protein	4.0686146	3.874434937	31.52128257	1.97E-08	3.09E-06
ANN19816	Uncharacterized protein	4.086055409	0.177756035	14.15905178	0.000167987	0.008703842
ANN17432	Uncharacterized protein	4.103212712	2.190195749	16.52495962	4.80E-05	0.00319304
ANN23979	Uncharacterized protein	4.10322912	-0.601839961	11.94493998	0.00054796	0.021755053
ANN04420	GIY-YIG nuclease family protein	4.105074274	0.93211642	17.57054409	2.77E-05	0.001977343
ANN00866	AmmeMemoRadiSam system protein B	4.106102842	1.187606127	19.80102707	8.59E-06	0.000745326
ANN24592	Uncharacterized protein	4.124813475	6.230166452	47.74610345	4.85E-12	1.33E-09
ANN14512	Uncharacterized protein	4.13226095	0.728360538	11.71447637	0.000620158	0.023954552
ANN24409	Uncharacterized protein	4.13796189	0.616536039	17.78254862	2.48E-05	0.0017917
ANN25953	Uncharacterized protein	4.150003509	4.941104586	45.40979368	1.60E-11	4.06E-09
ANN14513	Uncharacterized protein	4.153199643	0.576687683	15.4445402	8.50E-05	0.005124697
ANN13534	Uncharacterized protein	4.156490936	4.218890484	13.67929596	0.000216832	0.010661028
ANN27033	Uncharacterized protein	4.160717016	1.574028498	15.89854835	6.68E-05	0.004213003
ANN24332	Uncharacterized protein	4.172946579	0.925215625	19.22976878	1.16E-05	0.000941474
ANN26501	Uncharacterized protein	4.180899799	4.070221203	44.31180158	2.80E-11	6.86E-09
ANN10955	hypothetical protein	4.200282255	-1.173330087	9.908146045	0.001645488	0.049949503
ANN23717	Uncharacterized protein	4.201805057	7.923498017	98.10228611	3.97E-23	3.08E-20
ANN12100	hypothetical protein	4.228609267	-0.373283715	12.777474	0.000350818	0.015404565
ANN14400	Uncharacterized protein	4.236621813	1.626364731	22.39751831	2.22E-06	0.000231847
ANN23779	Uncharacterized protein	4.236766276	5.456329395	15.8599182	6.82E-05	0.004280557
ANN00320	reverse transcriptase family protein	4.241296077	4.008315041	40.93929607	1.57E-10	3.40E-08
ANN02703	Uncharacterized protein	4.246796071	-0.009471184	14.49691221	0.000140389	0.007539725
ANN26104	Uncharacterized protein	4.249260517	1.780892371	13.79043553	0.000204374	0.010173892
ANN24784	Uncharacterized protein	4.257514265	-0.18662506	13.45291971	0.000244625	0.011778703
ANN24665	Uncharacterized protein	4.278419074	-0.368783639	12.31933005	0.000448292	0.018602435
ANN07876	Uncharacterized protein	4.288877617	4.677862832	48.93143557	2.65E-12	7.40E-10
ANN12081	Uncharacterized protein	4.300910319	-0.682391955	10.12370565	0.001463744	0.045981983
ANN12090	reverse transcriptase family protein	4.365068806	0.268751187	18.28179913	1.91E-05	0.001441978
ANN05867	Uncharacterized protein	4.366143942	3.034485234	36.57997016	1.47E-09	2.84E-07
ANN19490	Uncharacterized protein	4.366410713	-1.118307714	9.959882082	0.001599883	0.048937495
ANN15055	Uncharacterized protein	4.379029854	-1.211233106	10.3733649	0.001278463	0.041709863
ANN27375	Uncharacterized protein	4.382192742	0.568898906	14.12532804	0.000171025	0.008828515
ANN01521	reverse transcriptase family protein	4.405232407	-0.826156555	10.17942138	0.001420167	0.045120609
ANN10641	hypothetical protein DZ860_24175	4.410093181	-0.905445416	10.73033899	0.001053931	0.036247711
ANN25153	Uncharacterized protein	4.412371953	2.298142325	18.66236562	1.56E-05	0.001224019
ANN27570	Host cell factor 2	4.423557278	-1.09994776	11.39992408	0.000734471	0.027276029
ANN22819	Uncharacterized protein	4.443101236	-1.349183882	10.75059069	0.00104246	0.035941718
ANN24461	Uncharacterized protein	4.449500087	3.80680725	38.01459868	7.02E-10	1.44E-07
ANN01759	GIY-YIG nuclease family protein	4.452876155	0.436493378	18.49448672	1.70E-05	0.001310926
ANN00426	aspartate--tRUncharacterized protein ligase	4.461245218	2.233303975	15.08978265	0.000102517	0.005989504
ANN27334	unUncharacterized proteinmed protein product	4.469011859	1.230683585	16.05473072	6.15E-05	0.003932639
ANN09542	Uncharacterized protein	4.4742162	-0.56553492	12.38605513	0.000432552	0.0181292
ANN21200	Uncharacterized protein	4.475191582	0.179780377	10.60822193	0.001125859	0.038111352
ANN13555	Uncharacterized protein	4.4801088	-1.059653159	10.60920955	0.001125258	0.038111352
ANN12223	Uncharacterized protein	4.481860654	0.605125309	15.41712225	8.62E-05	0.005177225
ANN12102	Uncharacterized protein	4.491737827	2.197338543	29.87972645	4.60E-08	6.72E-06
ANN18194	Uncharacterized protein	4.492468235	-0.304776067	9.992125927	0.00157211	0.048299578
ANN09407	type I glyceraldehyde-3-phosphate dehydrogeUncharacterized proteinse	4.502258302	6.685972861	83.84774929	5.34E-20	2.93E-17
ANN15867	Uncharacterized protein	4.50348947	3.052717264	39.09737619	4.03E-10	8.53E-08
ANN23293	Uncharacterized protein	4.506558499	3.910050025	39.48696725	3.30E-10	7.09E-08
ANN00988	GIY-YIG nuclease family protein	4.525533739	-1.024133947	10.69667144	0.001073285	0.036732377
ANN06438	Uncharacterized protein	4.526526882	-0.579867723	10.14009659	0.001450786	0.045832681
ANN07882	fibronectin type III domain-containing protein	4.526619418	7.618905463	90.84704225	1.55E-21	1.01E-18
ANN06538	Uncharacterized protein	4.529331049	-1.024300944	10.12642439	0.001461587	0.045965913
ANN25632	Uncharacterized protein	4.531080404	4.240060782	50.79367843	1.03E-12	2.89E-10
ANN17418	Uncharacterized protein	4.560227969	-0.662645754	10.96724758	0.000927364	0.032949738
ANN09466	Uncharacterized protein	4.591167778	0.399998603	17.74998672	2.52E-05	0.00181792
ANN15844	Uncharacterized protein	4.593866143	0.251880308	17.3700921	3.08E-05	0.002169482
ANN07525	Uncharacterized protein	4.60942793	2.939910206	33.5577982	6.92E-09	1.16E-06
ANN04253	hypothetical protein	4.621781779	0.107253813	14.79546967	0.000119823	0.006639479
ANN14641	Uncharacterized protein	4.633834802	1.514218613	24.77317376	6.45E-07	7.44E-05
ANN10147	Uncharacterized protein	4.638422654	-1.421661727	10.31113802	0.001322297	0.04269109
ANN27355	reverse transcriptase	4.643035163	-0.369001597	10.32258711	0.00131412	0.042476175
ANN24554	Uncharacterized protein	4.652945428	-0.868969082	10.76663745	0.001033461	0.03567548
ANN12080	endonuclease/exonuclease/phosphatase family protein	4.659042104	-0.493086305	12.62767976	0.000380077	0.016420868
ANN22692	Uncharacterized protein	4.664029144	-0.212457776	15.16864775	9.83E-05	0.005792934
ANN23478	Uncharacterized protein	4.665254159	1.969206321	13.09174556	0.0002966	0.013597551
ANN11731	Uncharacterized protein	4.669260685	0.100285532	16.82853478	4.09E-05	0.00275323
ANN04223	hypothetical protein	4.676029626	-1.103080523	11.93676983	0.000550368	0.021765557
ANN02481	reverse transcriptase family protein	4.702331098	-0.692019313	11.80738803	0.000589961	0.023010967
ANN27687	Host cell factor 2	4.706258102	-1.060018172	12.39302308	0.000430941	0.018101555
ANN07416	Uncharacterized protein	4.712577092	0.760563839	21.08583597	4.39E-06	0.00042585
ANN06892	Uncharacterized protein	4.716958212	-0.492409893	14.16725626	0.000167256	0.008682077
ANN20003	Uncharacterized protein	4.723381457	-1.044691049	12.15756695	0.000488891	0.020048843
ANN18386	Uncharacterized protein	4.748736939	5.767771946	37.42741186	9.49E-10	1.92E-07
ANN17574	Uncharacterized protein	4.756435493	-0.32213839	16.52017651	4.81E-05	0.00319304
ANN16215	Uncharacterized protein	4.794021608	5.698136943	78.17011267	9.45E-19	4.71E-16
ANN06012	Uncharacterized protein	4.796013399	-0.404180589	12.38415597	0.000432992	0.0181292
ANN05041	hypothetical protein	4.802902653	-0.834948156	12.83449611	0.000340287	0.01501295
ANN09288	forkhead box transcription factor	4.812553783	0.648139709	12.56244624	0.000393576	0.016832164
ANN27664	unUncharacterized proteinmed protein product	4.813303853	1.626365516	18.14947472	2.04E-05	0.001529065
ANN24933	Uncharacterized protein	4.819250225	-0.651122789	14.01336509	0.000181516	0.009301271
ANN13528	Uncharacterized protein	4.820509244	6.184362918	38.66056949	5.04E-10	1.06E-07
ANN01832	reverse transcriptase family protein	4.83696273	0.229677385	19.75998226	8.78E-06	0.000756804
ANN24801	Uncharacterized protein	4.836963401	-1.148983606	12.26477434	0.000461589	0.01899701
ANN25782	Uncharacterized protein	4.844564443	2.011775481	13.29068406	0.000266728	0.012540264
ANN06014	hypothetical protein	4.844671827	-1.293084347	10.54492362	0.001165076	0.039107077
ANN23127	Uncharacterized protein	4.852192147	3.108530695	21.38943847	3.75E-06	0.000371202
ANN23504	Uncharacterized protein	4.858395199	-0.816366203	14.19738806	0.000164599	0.008592059
ANN25532	Uncharacterized protein	4.865199334	-0.948643825	13.01369531	0.000309221	0.014011468
ANN11401	DDE-type integrase/transposase/recombiUncharacterized proteinse	4.874625791	-0.836356923	12.73683235	0.000358524	0.015693591
ANN15837	Uncharacterized protein	4.882409618	-0.106172605	14.96832518	0.000109331	0.006254772
ANN12052	Uncharacterized protein	4.889762918	-0.507440967	13.30146765	0.000265198	0.012510468
ANN25214	Uncharacterized protein	4.907943426	9.546612172	140.6172743	1.95E-32	2.72E-29
ANN07879	GIY-YIG nuclease family protein	4.908590035	2.933391038	27.92101754	1.26E-07	1.69E-05
ANN15476	Uncharacterized protein	4.927610894	-0.188857108	12.4606217	0.000415622	0.017533329
ANN07108	hypothetical protein	4.930481677	-1.604959459	10.41647976	0.001248957	0.041252487
ANN27397	GIY-YIG nuclease family protein	4.932488832	3.964280152	55.26796773	1.05E-13	3.50E-11
ANN24430	Uncharacterized protein	4.934409602	7.983658553	126.9902666	1.87E-29	2.37E-26
ANN01719	Uncharacterized protein	4.941385519	-1.560776298	10.12074637	0.001466096	0.046004121
ANN10852	hypothetical protein	4.941954464	-1.537679817	10.8825425	0.000970749	0.034186767
ANN26076	Uncharacterized protein	4.947596524	0.599052169	19.40349128	1.06E-05	0.000874276
ANN20348	Uncharacterized protein	4.964645885	-1.487411145	10.41582816	0.001249398	0.041252487
ANN13251	reverse transcriptase family protein	4.968875936	2.811494024	44.70000776	2.30E-11	5.78E-09
ANN13013	Uncharacterized protein	4.976266217	-0.248564541	15.67100192	7.54E-05	0.004646543
ANN14983	Uncharacterized protein	4.983192405	0.838350546	19.48484993	1.01E-05	0.000850396
ANN19448	Uncharacterized protein	4.988812195	-0.255208923	17.81545124	2.43E-05	0.001770155
ANN14138	Uncharacterized protein	5.012100469	-1.584949669	10.58458974	0.001140342	0.038538196
ANN25924	Uncharacterized protein	5.025115406	1.150617959	27.65317318	1.45E-07	1.92E-05
ANN27599	Uncharacterized protein	5.068999398	-1.585421093	10.43179883	0.00123864	0.041131405
ANN01163	hypothetical protein	5.086216149	1.163789593	19.47014881	1.02E-05	0.000854401
ANN09151	Uncharacterized protein	5.09413264	-1.231834513	11.80471981	0.000590808	0.02301183
ANN07255	EF-hand domain-containing protein	5.095846676	-1.638859251	11.51818008	0.000689188	0.02590439
ANN17572	Uncharacterized protein	5.104185122	-1.569839697	11.2671911	0.00078889	0.02902679
ANN26683	Uncharacterized protein	5.104461583	-0.208346545	14.87131405	0.0001151	0.006441683
ANN15584	Uncharacterized protein	5.105217119	-1.758994112	10.25711452	0.001361585	0.043706872
ANN22571	Uncharacterized protein	5.110920336	-0.318089985	16.11540977	5.96E-05	0.003852706
ANN22924	Uncharacterized protein	5.118166298	-0.011609405	19.63888755	9.35E-06	0.000801366
ANN26776	Uncharacterized protein	5.147035657	-1.303550189	12.14709559	0.000491644	0.020118388
ANN10986	hypothetical protein	5.15288441	-1.413449159	12.22402583	0.00047178	0.019375597
ANN15843	Uncharacterized protein	5.156296265	-0.493977205	16.73356642	4.30E-05	0.002887572
ANN07551	DDE-type integrase/transposase/recombiUncharacterized proteinse	5.172657674	1.410290843	25.48434959	4.46E-07	5.30E-05
ANN07419	reverse transcriptase family protein	5.174654772	-1.070335697	11.04010138	0.00089162	0.0319644
ANN19771	Uncharacterized protein	5.194590849	-1.629410848	11.36881602	0.000746875	0.02766309
ANN21970	Uncharacterized protein	5.202134062	-1.521890091	11.47015656	0.000707227	0.026475516
ANN22674	Uncharacterized protein	5.203722511	1.378109899	19.238154	1.15E-05	0.000941474
ANN07786	hypothetical protein	5.207633939	-0.869749274	11.13845806	0.000845561	0.030667527
ANN26065	Uncharacterized protein	5.21300868	3.839177108	51.27028738	8.05E-13	2.32E-10
ANN14043	Uncharacterized protein	5.221778738	0.849740136	10.80115375	0.001014369	0.035278046
ANN19377	Uncharacterized protein	5.23527025	-0.38775344	13.88816006	0.000194017	0.009745159
ANN27075	Uncharacterized protein	5.242737195	0.952290878	20.2124972	6.93E-06	0.000622285
ANN26181	Uncharacterized protein	5.249782721	-1.382930667	11.44994641	0.000714961	0.026657817
ANN17670	Uncharacterized protein	5.260590166	-1.249970361	11.07599391	0.000874525	0.031554094
ANN16238	Uncharacterized protein	5.273637814	0.163548884	11.94075237	0.000549193	0.021755053
ANN09582	Uncharacterized protein	5.299355038	1.385495197	24.99962473	5.73E-07	6.64E-05
ANN20121	Uncharacterized protein	5.301430096	6.459745995	86.93011277	1.12E-20	6.68E-18
ANN05510	DDE-type integrase/transposase/recombiUncharacterized proteinse	5.310051615	2.507678935	46.15913635	1.09E-11	2.93E-09
ANN04710	hypothetical protein	5.311918142	-1.124452275	13.48301461	0.000240733	0.0116113
ANN03481	Uncharacterized protein	5.31377114	-1.57425887	11.94702116	0.000547348	0.021755053
ANN12101	Uncharacterized protein	5.31611006	1.603680125	24.45965034	7.59E-07	8.58E-05
ANN23201	Uncharacterized protein	5.328011632	-1.325983326	13.27585218	0.000268847	0.012555318
ANN27027	Uncharacterized protein	5.337865045	2.183962135	43.92961236	3.40E-11	8.13E-09
ANN12082	hypothetical protein	5.339317213	-0.585421703	18.06732704	2.13E-05	0.001581286
ANN15597	Uncharacterized protein	5.3495367	2.098738225	35.66599176	2.34E-09	4.33E-07
ANN13253	Uncharacterized protein	5.349591452	2.061465453	38.34181523	5.94E-10	1.23E-07
ANN17397	Uncharacterized protein	5.354467871	-1.277587624	10.03727412	0.00153404	0.047486053
ANN03049	reverse transcriptase family protein	5.373943812	0.861720368	20.24694866	6.81E-06	0.00061711
ANN08041	reverse transcriptase family protein	5.381686981	-0.462904234	18.21099955	1.98E-05	0.001488438
ANN04397	reverse transcriptase family protein	5.395418999	-1.617335926	12.86101386	0.000335499	0.014919545
ANN05459	reverse transcriptase family protein	5.402034069	-0.540912281	12.46351081	0.000414979	0.017532716
ANN08018	endonuclease/exonuclease/phosphatase family protein	5.41765401	-1.277861829	12.04210677	0.000520122	0.020907405
ANN24909	Uncharacterized protein	5.422991916	-1.023176105	11.66151698	0.000638063	0.024510568
ANN18948	Uncharacterized protein	5.424178197	-1.153544952	10.93509564	0.000943596	0.033483875
ANN06560	endonuclease/exonuclease/phosphatase family protein	5.429822651	3.245334248	35.76958284	2.22E-09	4.13E-07
ANN00345	FAM221A/B family protein	5.43715945	0.669872765	26.1301374	3.19E-07	3.93E-05
ANN05972	Uncharacterized protein	5.438496512	-0.643122681	15.96465317	6.45E-05	0.004086858
ANN23705	Uncharacterized protein	5.443244908	-1.576105227	13.04384895	0.000304282	0.013862458
ANN03554	Uncharacterized protein	5.44400777	-1.665396355	11.93457523	0.000551017	0.021765557
ANN13559	reverse transcriptase family protein	5.456937635	-1.35417897	13.21951248	0.00027705	0.012873821
ANN03482	Uncharacterized protein	5.458977002	-1.427326251	13.20349728	0.000279427	0.012941233
ANN18599	Uncharacterized protein	5.464388649	8.564135468	150.9337168	1.08E-34	1.89E-31
ANN19540	Uncharacterized protein	5.473903644	-1.139325628	12.49371284	0.000408324	0.017356561
ANN26381	Uncharacterized protein	5.489647841	7.796654597	143.0790164	5.65E-33	8.76E-30
ANN27608	GIY-YIG nuclease family protein	5.497604021	-0.149880888	18.75158173	1.49E-05	0.001177996
ANN17901	Uncharacterized protein	5.498750569	-1.014386906	12.48506431	0.000410219	0.0174106
ANN26545	Uncharacterized protein	5.512474849	2.27736115	19.55298779	9.78E-06	0.000830574
ANN10809	GIY-YIG nuclease family protein	5.513672698	-1.175596876	13.31394601	0.000263439	0.012448513
ANN17274	Uncharacterized protein	5.532919019	-0.476735488	19.43581314	1.04E-05	0.000867119
ANN03473	Uncharacterized protein	5.556467205	-1.178813041	11.22463541	0.000807186	0.02958306
ANN14140	Uncharacterized protein	5.558020421	1.155737135	32.66967464	1.09E-08	1.78E-06
ANN23922	Uncharacterized protein	5.579225078	3.016454719	18.90025197	1.38E-05	0.001102152
ANN13334	reverse transcriptase family protein	5.582887585	4.909282231	96.58948401	8.53E-23	6.27E-20
ANN18153	Uncharacterized protein	5.591956815	2.021519947	37.68540047	8.31E-10	1.69E-07
ANN03397	Uncharacterized protein	5.60972599	0.510098627	22.37060163	2.25E-06	0.000234242
ANN14802	Uncharacterized protein	5.611142269	0.775206589	26.48471752	2.66E-07	3.34E-05
ANN13252	Uncharacterized protein	5.612722633	6.101518161	122.8307412	1.52E-28	1.63E-25
ANN27806	unUncharacterized proteinmed protein product	5.63415603	2.119703039	18.40654192	1.78E-05	0.001365319
ANN19047	Uncharacterized protein	5.647011286	0.13028717	19.83905098	8.42E-06	0.000732922
ANN23292	Uncharacterized protein	5.669836296	3.643491264	37.05740323	1.15E-09	2.27E-07
ANN22767	Uncharacterized protein	5.675923734	1.719182256	24.47048731	7.55E-07	8.57E-05
ANN14597	Uncharacterized protein	5.69509952	2.121839525	35.02063037	3.26E-09	5.84E-07
ANN27014	Uncharacterized protein	5.696985925	-0.929884865	12.05863985	0.000515529	0.020835277
ANN15787	Uncharacterized protein	5.70764539	-1.003788784	14.11662796	0.000171818	0.008853076
ANN02793	Uncharacterized protein	5.720415009	1.956491525	26.67240664	2.41E-07	3.09E-05
ANN09126	reverse transcriptase family protein	5.7398705	2.07926936	35.42413463	2.65E-09	4.81E-07
ANN09483	tubulin alpha chain	5.75091566	6.773225943	84.61787899	3.62E-20	2.06E-17
ANN19733	Uncharacterized protein	5.757830749	-0.927715677	13.94104525	0.000188634	0.009543449
ANN27857	DDE-type integrase/transposase/recombiUncharacterized proteinse	5.772328173	-0.713991837	16.40258041	5.12E-05	0.00338131
ANN20534	Uncharacterized protein	5.780006456	4.266305616	57.52866688	3.33E-14	1.13E-11
ANN26886	Uncharacterized protein	5.791072389	-0.889763662	12.54496044	0.000397276	0.016938526
ANN02932	hypothetical protein	5.805979035	-1.123419691	13.40986131	0.000250305	0.011969633
ANN10652	GIY-YIG nuclease family protein	5.807105447	-0.959287297	14.93854704	0.00011107	0.006291802
ANN02920	hypothetical protein	5.810411862	-0.853028752	15.92313923	6.60E-05	0.004168028
ANN25913	Uncharacterized protein	5.810635161	-0.296747278	11.67460358	0.00063359	0.024405902
ANN12585	Uncharacterized protein	5.813997943	0.667713116	21.85516601	2.94E-06	0.000296433
ANN23720	Uncharacterized protein	5.841109878	-1.394728823	14.34445479	0.000152227	0.008036398
ANN09403	Uncharacterized protein	5.85709202	-1.23202862	14.33832591	0.000152724	0.008044573
ANN23239	Uncharacterized protein	5.861168227	-0.997277237	15.22182124	9.56E-05	0.005667962
ANN26289	Uncharacterized protein	5.87849998	-0.340709555	10.13029882	0.001458518	0.045921106
ANN13349	Uncharacterized protein	5.896529614	5.708636709	101.4464367	7.34E-24	6.61E-21
ANN13978	Uncharacterized protein	5.912048495	-0.960956795	15.40665239	8.67E-05	0.005194817
ANN15479	Uncharacterized protein	5.935112924	-1.299484335	15.33567525	9.00E-05	0.00535917
ANN10380	GIY-YIG nuclease family protein	5.942693776	1.564364156	37.24458176	1.04E-09	2.08E-07
ANN12586	tubulin alpha chain	5.943764914	0.354737373	25.9755108	3.46E-07	4.20E-05
ANN23080	Uncharacterized protein	5.948700507	2.990808963	51.09393572	8.80E-13	2.51E-10
ANN03770	Uncharacterized protein	5.94878143	-1.079727965	14.94730679	0.000110556	0.006275775
ANN27115	Uncharacterized protein	5.953150468	0.26681211	20.21989751	6.90E-06	0.000621882
ANN08135	hypothetical protein	5.972983785	2.470793046	44.38152873	2.70E-11	6.68E-09
ANN27693	unUncharacterized proteinmed protein product	5.99318873	-0.249085924	19.50796395	1.00E-05	0.000847806
ANN09757	hypothetical protein	6.004793859	2.184077949	43.46011322	4.33E-11	1.02E-08
ANN27104	Uncharacterized protein	6.011549677	0.441876857	14.81361693	0.000118675	0.006602093
ANN24263	Uncharacterized protein	6.015345726	1.590981848	35.57895803	2.45E-09	4.50E-07
ANN18193	Uncharacterized protein	6.052462529	0.706990731	26.03585121	3.35E-07	4.09E-05
ANN26742	Uncharacterized protein	6.057917046	2.379286957	54.43230707	1.61E-13	5.16E-11
ANN14769	Uncharacterized protein	6.084224992	-1.005930892	15.11118865	0.000101361	0.005934385
ANN10069	endonuclease/exonuclease/phosphatase family protein	6.103974096	4.172704452	69.92829492	6.15E-17	2.96E-14
ANN17582	Uncharacterized protein	6.108517429	-1.051262768	17.26414315	3.25E-05	0.002288096
ANN07881	Uncharacterized protein	6.122135037	2.647784181	41.16039041	1.40E-10	3.08E-08
ANN05387	reverse transcriptase family protein	6.145474326	-1.220938279	16.84383022	4.06E-05	0.002737726
ANN20690	Uncharacterized protein	6.157592075	4.70155883	61.7972589	3.81E-15	1.46E-12
ANN13335	S-layer homology domain-containing protein	6.187009609	8.325200788	157.4973291	3.99E-36	8.56E-33
ANN14135	Uncharacterized protein	6.18957589	-0.818178104	19.3269863	1.10E-05	0.000907328
ANN05386	endonuclease/exonuclease/phosphatase family protein	6.218175083	-1.107426558	17.06498163	3.61E-05	0.002472516
ANN18241	Uncharacterized protein	6.23293733	3.805173694	63.959978	1.27E-15	5.14E-13
ANN17633	Uncharacterized protein	6.235523139	0.401442163	29.40414317	5.88E-08	8.29E-06
ANN02917	reverse transcriptase family protein	6.239343171	0.484567206	29.27549618	6.28E-08	8.77E-06
ANN19731	Uncharacterized protein	6.241104076	-0.825939755	19.87477044	8.27E-06	0.000723864
ANN00375	reverse transcriptase family protein	6.274907098	-0.190168498	14.96315469	0.000109631	0.006254772
ANN14800	Uncharacterized protein	6.287246318	0.568865109	31.15888267	2.38E-08	3.65E-06
ANN07550	Uncharacterized protein	6.287528542	-0.479060124	19.22849796	1.16E-05	0.000941474
ANN25211	Uncharacterized protein	6.300432968	7.208318842	98.27537839	3.64E-23	2.90E-20
ANN15911	Uncharacterized protein	6.341076499	4.441986282	101.7900484	6.17E-24	5.75E-21
ANN19605	Uncharacterized protein	6.381954306	-0.60796761	20.68763399	5.41E-06	0.000500542
ANN15386	Uncharacterized protein	6.399875637	1.381982619	34.94973262	3.38E-09	6.02E-07
ANN25228	Uncharacterized protein	6.410188953	8.62411884	191.5106499	1.49E-43	8.31E-40
ANN13350	hypothetical protein	6.453069988	1.424921767	31.04344043	2.52E-08	3.85E-06
ANN25959	Uncharacterized protein	6.466693846	-0.554563241	21.39131846	3.74E-06	0.000371202
ANN22209	Uncharacterized protein	6.479375803	-0.666736955	20.76169934	5.20E-06	0.000484188
ANN07768	reverse transcriptase family protein	6.482996053	-0.078565291	14.61527875	0.000131841	0.007177255
ANN10215	reverse transcriptase family protein	6.493856927	3.594632313	22.3304124	2.30E-06	0.000238306
ANN21919	Uncharacterized protein	6.515114541	-0.395669576	14.79689671	0.000119732	0.006639479
ANN03768	Uncharacterized protein	6.526025887	-0.463152074	20.18827581	7.02E-06	0.000628194
ANN13812	Uncharacterized protein	6.534955194	0.347966096	10.3945472	0.00126388	0.041441673
ANN04576	leucine-rich repeat protein	6.55458478	1.172055484	29.97318484	4.38E-08	6.47E-06
ANN14399	Uncharacterized protein	6.572797663	1.135827963	31.48141899	2.01E-08	3.14E-06
ANN20213	Uncharacterized protein	6.58247928	-0.711328761	17.37284406	3.07E-05	0.002169482
ANN23222	Uncharacterized protein	6.587852775	9.075702553	179.0540851	7.80E-41	2.42E-37
ANN23834	Uncharacterized protein	6.598366528	-0.580657534	23.1467411	1.50E-06	0.000161222
ANN27460	unUncharacterized proteinmed protein product	6.59845328	-0.395171626	17.37403047	3.07E-05	0.002169482
ANN26527	Uncharacterized protein	6.609027766	-0.625606734	22.75784132	1.84E-06	0.000194381
ANN24737	Uncharacterized protein	6.609220504	-0.321519398	17.07689129	3.59E-05	0.002469163
ANN07880	Uncharacterized protein	6.641905446	3.126283671	33.67776934	6.50E-09	1.11E-06
ANN05878	DDE-type integrase/transposase/recombiUncharacterized proteinse	6.65039238	3.503809745	20.49326752	5.98E-06	0.000549733
ANN09577	DUF5110 domain-containing protein	6.662510256	-0.431536627	23.57594043	1.20E-06	0.000132026
ANN12149	Uncharacterized protein	6.680593975	-0.605802882	18.10946794	2.09E-05	0.001557354
ANN23808	Uncharacterized protein	6.685822895	0.732558644	28.14883825	1.12E-07	1.52E-05
ANN03767	Uncharacterized protein	6.698224106	-0.660608336	19.60790704	9.51E-06	0.000809499
ANN26604	Uncharacterized protein	6.709434659	-0.287426293	17.97393126	2.24E-05	0.001650206
ANN21973	Uncharacterized protein	6.746547704	5.869666513	141.0021221	1.61E-32	2.36E-29
ANN08024	reverse transcriptase family protein	6.767998921	2.413595283	44.26165919	2.87E-11	6.98E-09
ANN26324	Uncharacterized protein	6.771697045	3.261958216	45.66016955	1.41E-11	3.64E-09
ANN21085	Uncharacterized protein	6.806355396	0.278869476	24.39452422	7.85E-07	8.84E-05
ANN01523	Uncharacterized protein	6.838273924	-0.448436435	25.20077637	5.17E-07	6.04E-05
ANN03417	endonuclease/exonuclease/phosphatase family protein	6.848563569	-0.252802191	15.58457664	7.89E-05	0.004821259
ANN22210	Uncharacterized protein	6.880772414	3.095226162	63.78268992	1.39E-15	5.54E-13
ANN13348	Uncharacterized protein	6.915511544	4.90599504	96.61159726	8.44E-23	6.27E-20
ANN10117	DUF1759 domain-containing protein	6.945217343	0.154794747	20.86747165	4.92E-06	0.000466873
ANN10978	endonuclease/exonuclease/phosphatase family protein	6.956110934	0.089052189	22.91669023	1.69E-06	0.000179642
ANN08023	reverse transcriptase family protein	6.961752766	3.587636376	61.21105463	5.13E-15	1.91E-12
ANN21557	Uncharacterized protein	7.013479541	-0.613626427	23.9509185	9.88E-07	0.000109954
ANN20110	Uncharacterized protein	7.07531582	0.181159035	23.17600468	1.48E-06	0.000160018
ANN25948	Uncharacterized protein	7.112726847	8.164073375	155.5233978	1.08E-35	2.15E-32
ANN27796	DDE-type integrase/transposase/recombiUncharacterized proteinse	7.136107737	-0.02158336	28.29844256	1.04E-07	1.42E-05
ANN10485	L-lactate dehydrogeUncharacterized proteinse	7.139887588	6.674644835	151.6836737	7.43E-35	1.38E-31
ANN22768	Uncharacterized protein	7.181541923	-0.17013554	22.25233205	2.39E-06	0.000246364
ANN05877	reverse transcriptase family protein	7.184021878	4.022021754	20.86363265	4.93E-06	0.000466873
ANN18235	Uncharacterized protein	7.191364113	2.247649751	41.03509153	1.50E-10	3.26E-08
ANN13347	Uncharacterized protein	7.19291644	4.436137877	105.0219742	1.21E-24	1.16E-21
ANN19794	Uncharacterized protein	7.210542911	8.433462688	182.664866	1.27E-41	4.43E-38
ANN27606	reverse transcriptase family protein	7.308792186	0.164029739	19.77646224	8.70E-06	0.000752629
ANN25893	Uncharacterized protein	7.328873318	1.700575749	52.85993642	3.58E-13	1.12E-10
ANN20119	Uncharacterized protein	7.406112142	0.407281867	13.10816482	0.000294012	0.013504705
ANN13339	Uncharacterized protein	7.479698234	2.341880645	64.38379864	1.02E-15	4.27E-13
ANN13328	Uncharacterized protein	7.509641125	7.494910732	185.0641106	3.80E-42	1.77E-38
ANN07874	GIY-YIG nuclease family protein	7.521684828	0.467974037	17.89426947	2.34E-05	0.001707226
ANN20688	Uncharacterized protein	7.559125788	5.911919241	83.58171935	6.11E-20	3.22E-17
ANN14791	Uncharacterized protein	7.565875374	2.017899644	42.11996743	8.58E-11	1.95E-08
ANN24485	Uncharacterized protein	7.58018094	2.739988219	52.48373196	4.34E-13	1.32E-10
ANN20535	Uncharacterized protein	7.593438689	4.894237148	88.18612546	5.96E-21	3.62E-18
ANN02918	reverse transcriptase family protein	7.603709993	0.220627044	31.57011151	1.92E-08	3.04E-06
ANN26216	Uncharacterized protein	7.612452142	2.852247846	36.6529162	1.41E-09	2.76E-07
ANN04394	gag-pol polyprotein	7.628711834	0.5596493	18.66905321	1.55E-05	0.001223169
ANN17634	Uncharacterized protein	7.658264714	4.637000356	98.48126975	3.28E-23	2.70E-20
ANN13337	Uncharacterized protein	7.729153174	3.446039702	90.63689726	1.73E-21	1.10E-18
ANN26706	Uncharacterized protein	7.76202586	3.486864804	47.72504201	4.90E-12	1.33E-09
ANN04393	DDE-type integrase/transposase/recombiUncharacterized proteinse	7.771269412	0.944943391	19.42484823	1.05E-05	0.000867119
ANN19795	Uncharacterized protein	7.784506935	0.298322659	19.61799123	9.46E-06	0.0008077
ANN02916	reverse transcriptase family protein	7.790893224	0.491220429	36.52691637	1.51E-09	2.90E-07
ANN07006	reverse transcriptase family protein	7.815529613	0.635646997	18.06521935	2.13E-05	0.001581286
ANN12099	GIY-YIG nuclease family protein	7.83897452	5.494705604	129.9783572	4.14E-30	5.51E-27
ANN16312	Uncharacterized protein	7.849310007	0.540897979	29.82486684	4.73E-08	6.84E-06
ANN25556	Uncharacterized protein	7.885552939	2.219271408	62.93503391	2.14E-15	8.29E-13
ANN03048	reverse transcriptase family protein	8.024107645	0.359229487	35.44691411	2.62E-09	4.78E-07
ANN18947	Uncharacterized protein	8.060427189	3.473747715	67.2410601	2.40E-16	1.08E-13
ANN21226	Uncharacterized protein	8.083089991	6.764006233	213.7995964	2.04E-48	1.90E-44
ANN13514	fibronectin type III domain-containing protein	8.150474298	9.156246728	199.3527781	2.89E-45	2.02E-41
ANN19734	Uncharacterized protein	8.290075002	1.112381561	33.33059113	7.77E-09	1.29E-06
ANN13338	reverse transcriptase family protein	8.307475638	4.085559445	92.24909642	7.64E-22	5.08E-19
ANN21227	Uncharacterized protein	8.44555572	4.450430009	125.3740368	4.22E-29	5.12E-26
ANN13346	GIY-YIG nuclease family protein	8.446298422	5.894025889	173.6678919	1.17E-39	2.97E-36
ANN22328	Uncharacterized protein	8.532903392	7.744504758	117.7193337	2.00E-27	2.07E-24
ANN13390	Uncharacterized protein	8.53767005	6.174045867	123.9780362	8.52E-29	9.91E-26
ANN21228	Uncharacterized protein	8.692208055	5.180294805	160.6395455	8.20E-37	1.91E-33
ANN20689	Uncharacterized protein	8.707270889	5.884327606	92.57424629	6.48E-22	4.42E-19
ANN21005	Uncharacterized protein	9.109653791	1.812263047	30.13313191	4.03E-08	5.99E-06
ANN20905	Uncharacterized protein	9.168942227	4.760499052	145.4021503	1.75E-33	2.88E-30
ANN12190	Uncharacterized protein	9.227797459	1.658879127	51.88894876	5.87E-13	1.74E-10
ANN12278	Uncharacterized protein	9.413605735	1.939164798	19.01819383	1.29E-05	0.001039061
ANN21304	Uncharacterized protein	9.599281163	1.854060028	44.57191299	2.45E-11	6.11E-09
ANN20907	Uncharacterized protein	9.650968084	5.97982642	178.4707686	1.05E-40	2.92E-37
ANN15340	Uncharacterized protein	10.29578773	2.441203141	52.57183321	4.15E-13	1.29E-10
ANN20906	Uncharacterized protein	10.33501492	6.239137639	243.466169	6.90E-55	1.93E-50
ANN27521	DDE-type integrase/transposase/recombiUncharacterized proteinse	10.41188778	2.789123858	94.95403921	1.95E-22	1.36E-19
ANN15341	Uncharacterized protein	10.86301113	2.968434191	64.47411448	9.78E-16	4.14E-13
ANN13336	Uncharacterized protein	11.11155853	5.122649093	184.0114168	6.45E-42	2.57E-38
ANN12188	Uncharacterized protein	11.80239775	4.009289609	123.1888125	1.27E-28	1.42E-25

## Sheet: Table_S3_2
Table 3.2 Gene Ontology (GO) term enrichment results for differentially expressed genes (DEGs) in Ligula intestinalis parasite populations from distinct host environments. Columns include observed and expected gene counts, GO term frequencies, enrichment direction, and associated p-values. Significant enrichment reflects host-associated functional divergence in gene expression.
Term	Urn_Success	Urn_Failures	Trial_Success	Trial_effective	Urn_percentage_Success	Trial_percentage_Success	Pvalue_over	Pvalue_under	Decision
GO:0000790	15	3908	4	334	0.382	1.2	0.033143474	0.993629666	overrepresented
GO:0000793	2	3921	2	334	0.051	0.599	0.007228777	1	overrepresented
GO:0000794	2	3921	2	334	0.051	0.599	0.007228777	1	overrepresented
GO:0000795	2	3921	2	334	0.051	0.599	0.007228777	1	overrepresented
GO:0000974	2	3921	2	334	0.051	0.599	0.007228777	1	overrepresented
GO:0000976	12	3911	4	334	0.306	1.2	0.014729739	0.997919169	overrepresented
GO:0000977	14	3909	4	334	0.357	1.2	0.02600397	0.995439976	overrepresented
GO:0000978	16	3907	4	334	0.408	1.2	0.041314259	0.991368884	overrepresented
GO:0001067	12	3911	4	334	0.306	1.2	0.014729739	0.997919169	overrepresented
GO:0001078	4	3919	2	334	0.102	0.599	0.038631093	0.997706741	overrepresented
GO:0001227	4	3919	2	334	0.102	0.599	0.038631093	0.997706741	overrepresented
GO:0001649	4	3919	2	334	0.102	0.599	0.038631093	0.997706741	overrepresented
GO:0001655	12	3911	4	334	0.306	1.2	0.014729739	0.997919169	overrepresented
GO:0001673	2	3921	2	334	0.051	0.599	0.007228777	1	overrepresented
GO:0001709	6	3917	3	334	0.153	0.898	0.01006882	0.999325548	overrepresented
GO:0001817	14	3909	4	334	0.357	1.2	0.02600397	0.995439976	overrepresented
GO:0001822	9	3914	3	334	0.229	0.898	0.034877452	0.995395604	overrepresented
GO:0001837	6	3917	3	334	0.153	0.898	0.01006882	0.999325548	overrepresented
GO:0001910	4	3919	2	334	0.102	0.599	0.038631093	0.997706741	overrepresented
GO:0001912	2	3921	2	334	0.051	0.599	0.007228777	1	overrepresented
GO:0001914	3	3920	2	334	0.0765	0.599	0.020462176	0.999387923	overrepresented
GO:0001916	2	3921	2	334	0.051	0.599	0.007228777	1	overrepresented
GO:0001917	2	3921	2	334	0.051	0.599	0.007228777	1	overrepresented
GO:0001961	2	3921	2	334	0.051	0.599	0.007228777	1	overrepresented
GO:0002011	6	3917	3	334	0.153	0.898	0.01006882	0.999325548	overrepresented
GO:0002020	6	3917	3	334	0.153	0.898	0.01006882	0.999325548	overrepresented
GO:0002066	16	3907	4	334	0.408	1.2	0.041314259	0.991368884	overrepresented
GO:0002199	2	3921	2	334	0.051	0.599	0.007228777	1	overrepresented
GO:0002705	3	3920	2	334	0.0765	0.599	0.020462176	0.999387923	overrepresented
GO:0002706	4	3919	2	334	0.102	0.599	0.038631093	0.997706741	overrepresented
GO:0002708	3	3920	2	334	0.0765	0.599	0.020462176	0.999387923	overrepresented
GO:0002709	3	3920	2	334	0.0765	0.599	0.020462176	0.999387923	overrepresented
GO:0002711	2	3921	2	334	0.051	0.599	0.007228777	1	overrepresented
GO:0002819	4	3919	2	334	0.102	0.599	0.038631093	0.997706741	overrepresented
GO:0002821	3	3920	2	334	0.0765	0.599	0.020462176	0.999387923	overrepresented
GO:0002822	4	3919	2	334	0.102	0.599	0.038631093	0.997706741	overrepresented
GO:0002824	3	3920	2	334	0.0765	0.599	0.020462176	0.999387923	overrepresented
GO:0002934	3	3920	2	334	0.0765	0.599	0.020462176	0.999387923	overrepresented
GO:0003197	7	3916	3	334	0.178	0.898	0.016519203	0.998531691	overrepresented
GO:0003198	3	3920	2	334	0.0765	0.599	0.020462176	0.999387923	overrepresented
GO:0003273	3	3920	2	334	0.0765	0.599	0.020462176	0.999387923	overrepresented
GO:0003676	176	3747	25	334	4.49	7.49	0.006760581	0.996617469	overrepresented
GO:0003690	12	3911	4	334	0.306	1.2	0.014729739	0.997919169	overrepresented
GO:0003705	4	3919	2	334	0.102	0.599	0.038631093	0.997706741	overrepresented
GO:0003712	4	3919	2	334	0.102	0.599	0.038631093	0.997706741	overrepresented
GO:0003714	3	3920	2	334	0.0765	0.599	0.020462176	0.999387923	overrepresented
GO:0004057	3	3920	2	334	0.0765	0.599	0.020462176	0.999387923	overrepresented
GO:0004252	17	3906	6	334	0.433	1.8	0.002005816	0.999720256	overrepresented
GO:0004731	4	3919	2	334	0.102	0.599	0.038631093	0.997706741	overrepresented
GO:0005200	14	3909	4	334	0.357	1.2	0.02600397	0.995439976	overrepresented
GO:0005504	3	3920	2	334	0.0765	0.599	0.020462176	0.999387923	overrepresented
GO:0005515	214	3709	42	334	5.46	12.6	1.11E-07	0.999999963	overrepresented
GO:0005615	125	3798	25	334	3.19	7.49	3.48E-05	0.999988441	overrepresented
GO:0005726	2	3921	2	334	0.051	0.599	0.007228777	1	overrepresented
GO:0005765	6	3917	3	334	0.153	0.898	0.01006882	0.999325548	overrepresented
GO:0005774	6	3917	3	334	0.153	0.898	0.01006882	0.999325548	overrepresented
GO:0005776	4	3919	3	334	0.102	0.898	0.002293259	0.999948317	overrepresented
GO:0005813	8	3915	3	334	0.204	0.898	0.024786434	0.997259514	overrepresented
GO:0005814	8	3915	3	334	0.204	0.898	0.024786434	0.997259514	overrepresented
GO:0005819	7	3916	3	334	0.178	0.898	0.016519203	0.998531691	overrepresented
GO:0005874	18	3905	8	334	0.459	2.4	5.20E-05	0.999994849	overrepresented
GO:0005882	2	3921	2	334	0.051	0.599	0.007228777	1	overrepresented
GO:0005929	203	3720	30	334	5.17	8.98	0.001663415	0.999201801	overrepresented
GO:0005975	118	3805	16	334	3.01	4.79	0.040281996	0.979286792	overrepresented
GO:0006275	4	3919	2	334	0.102	0.599	0.038631093	0.997706741	overrepresented
GO:0006342	4	3919	2	334	0.102	0.599	0.038631093	0.997706741	overrepresented
GO:0006402	4	3919	2	334	0.102	0.599	0.038631093	0.997706741	overrepresented
GO:0006458	2	3921	2	334	0.051	0.599	0.007228777	1	overrepresented
GO:0006464	55	3868	10	334	1.4	2.99	0.016010249	0.994321206	overrepresented
GO:0006508	86	3837	13	334	2.19	3.89	0.028421229	0.987246664	overrepresented
GO:0006511	8	3915	3	334	0.204	0.898	0.024786434	0.997259514	overrepresented
GO:0006575	37	3886	8	334	0.943	2.4	0.010924242	0.996928444	overrepresented
GO:0006606	2	3921	2	334	0.051	0.599	0.007228777	1	overrepresented
GO:0006622	3	3920	2	334	0.0765	0.599	0.020462176	0.999387923	overrepresented
GO:0006623	4	3919	2	334	0.102	0.599	0.038631093	0.997706741	overrepresented
GO:0006933	3	3920	2	334	0.0765	0.599	0.020462176	0.999387923	overrepresented
GO:0006986	5	3918	4	334	0.127	1.2	0.000241007	0.999995648	overrepresented
GO:0007033	4	3919	3	334	0.102	0.898	0.002293259	0.999948317	overrepresented
GO:0007041	4	3919	2	334	0.102	0.599	0.038631093	0.997706741	overrepresented
GO:0007088	6	3917	3	334	0.153	0.898	0.01006882	0.999325548	overrepresented
GO:0007127	3	3920	2	334	0.0765	0.599	0.020462176	0.999387923	overrepresented
GO:0007140	2	3921	2	334	0.051	0.599	0.007228777	1	overrepresented
GO:0007141	2	3921	2	334	0.051	0.599	0.007228777	1	overrepresented
GO:0007219	5	3918	3	334	0.127	0.898	0.005371636	0.999758993	overrepresented
GO:0007267	25	3898	7	334	0.637	2.1	0.00380544	0.999245374	overrepresented
GO:0007268	15	3908	4	334	0.382	1.2	0.033143474	0.993629666	overrepresented
GO:0007369	8	3915	3	334	0.204	0.898	0.024786434	0.997259514	overrepresented
GO:0007413	3	3920	2	334	0.0765	0.599	0.020462176	0.999387923	overrepresented
GO:0007488	3	3920	2	334	0.0765	0.599	0.020462176	0.999387923	overrepresented
GO:0007489	3	3920	2	334	0.0765	0.599	0.020462176	0.999387923	overrepresented
GO:0007517	14	3909	4	334	0.357	1.2	0.02600397	0.995439976	overrepresented
GO:0007519	5	3918	3	334	0.127	0.898	0.005371636	0.999758993	overrepresented
GO:0007600	17	3906	5	334	0.433	1.5	0.011391658	0.997994184	overrepresented
GO:0007605	10	3913	3	334	0.255	0.898	0.046754417	0.992835465	overrepresented
GO:0007608	3	3920	2	334	0.0765	0.599	0.020462176	0.999387923	overrepresented
GO:0008021	3	3920	2	334	0.0765	0.599	0.020462176	0.999387923	overrepresented
GO:0008088	4	3919	2	334	0.102	0.599	0.038631093	0.997706741	overrepresented
GO:0008156	4	3919	2	334	0.102	0.599	0.038631093	0.997706741	overrepresented
GO:0008285	19	3904	5	334	0.484	1.5	0.018589846	0.996200937	overrepresented
GO:0009056	39	3884	7	334	0.994	2.1	0.043563935	0.985003146	overrepresented
GO:0009057	20	3903	5	334	0.51	1.5	0.023104621	0.99495448	overrepresented
GO:0009067	2	3921	2	334	0.051	0.599	0.007228777	1	overrepresented
GO:0009100	9	3914	3	334	0.229	0.898	0.034877452	0.995395604	overrepresented
GO:0009101	9	3914	3	334	0.229	0.898	0.034877452	0.995395604	overrepresented
GO:0009116	5	3918	3	334	0.127	0.898	0.005371636	0.999758993	overrepresented
GO:0009126	10	3913	3	334	0.255	0.898	0.046754417	0.992835465	overrepresented
GO:0009161	10	3913	3	334	0.255	0.898	0.046754417	0.992835465	overrepresented
GO:0009167	10	3913	3	334	0.255	0.898	0.046754417	0.992835465	overrepresented
GO:0009267	8	3915	3	334	0.204	0.898	0.024786434	0.997259514	overrepresented
GO:0009408	6	3917	3	334	0.153	0.898	0.01006882	0.999325548	overrepresented
GO:0009409	3	3920	2	334	0.0765	0.599	0.020462176	0.999387923	overrepresented
GO:0009611	20	3903	5	334	0.51	1.5	0.023104621	0.99495448	overrepresented
GO:0009629	3	3920	2	334	0.0765	0.599	0.020462176	0.999387923	overrepresented
GO:0009636	21	3902	5	334	0.535	1.5	0.028272379	0.993432204	overrepresented
GO:0009653	64	3859	10	334	1.63	2.99	0.042039208	0.982287686	overrepresented
GO:0009888	46	3877	8	334	1.17	2.4	0.037868168	0.986232286	overrepresented
GO:0009967	29	3894	6	334	0.739	1.8	0.032279061	0.990810383	overrepresented
GO:0009987	229	3694	27	334	5.84	8.08	0.04835175	0.970177224	overrepresented
GO:0010045	2	3921	2	334	0.051	0.599	0.007228777	1	overrepresented
GO:0010243	24	3899	5	334	0.612	1.5	0.047910826	0.986894416	overrepresented
GO:0010286	2	3921	2	334	0.051	0.599	0.007228777	1	overrepresented
GO:0010389	4	3919	2	334	0.102	0.599	0.038631093	0.997706741	overrepresented
GO:0010498	5	3918	3	334	0.127	0.898	0.005371636	0.999758993	overrepresented
GO:0010564	19	3904	5	334	0.484	1.5	0.018589846	0.996200937	overrepresented
GO:0010595	4	3919	2	334	0.102	0.599	0.038631093	0.997706741	overrepresented
GO:0010608	9	3914	3	334	0.229	0.898	0.034877452	0.995395604	overrepresented
GO:0010639	8	3915	3	334	0.204	0.898	0.024786434	0.997259514	overrepresented
GO:0010646	63	3860	10	334	1.61	2.99	0.038238131	0.984168445	overrepresented
GO:0010647	34	3889	7	334	0.867	2.1	0.021934224	0.993570252	overrepresented
GO:0010656	3	3920	2	334	0.0765	0.599	0.020462176	0.999387923	overrepresented
GO:0010660	3	3920	2	334	0.0765	0.599	0.020462176	0.999387923	overrepresented
GO:0010662	2	3921	2	334	0.051	0.599	0.007228777	1	overrepresented
GO:0010664	2	3921	2	334	0.051	0.599	0.007228777	1	overrepresented
GO:0010665	2	3921	2	334	0.051	0.599	0.007228777	1	overrepresented
GO:0010667	2	3921	2	334	0.051	0.599	0.007228777	1	overrepresented
GO:0010803	3	3920	2	334	0.0765	0.599	0.020462176	0.999387923	overrepresented
GO:0010823	2	3921	2	334	0.051	0.599	0.007228777	1	overrepresented
GO:0010837	3	3920	2	334	0.0765	0.599	0.020462176	0.999387923	overrepresented
GO:0010839	3	3920	2	334	0.0765	0.599	0.020462176	0.999387923	overrepresented
GO:0010894	3	3920	2	334	0.0765	0.599	0.020462176	0.999387923	overrepresented
GO:0010948	10	3913	3	334	0.255	0.898	0.046754417	0.992835465	overrepresented
GO:0010957	3	3920	2	334	0.0765	0.599	0.020462176	0.999387923	overrepresented
GO:0010968	2	3921	2	334	0.051	0.599	0.007228777	1	overrepresented
GO:0010971	2	3921	2	334	0.051	0.599	0.007228777	1	overrepresented
GO:0014031	6	3917	3	334	0.153	0.898	0.01006882	0.999325548	overrepresented
GO:0014032	6	3917	3	334	0.153	0.898	0.01006882	0.999325548	overrepresented
GO:0014033	6	3917	3	334	0.153	0.898	0.01006882	0.999325548	overrepresented
GO:0014069	7	3916	3	334	0.178	0.898	0.016519203	0.998531691	overrepresented
GO:0014706	9	3914	3	334	0.229	0.898	0.034877452	0.995395604	overrepresented
GO:0014823	3	3920	2	334	0.0765	0.599	0.020462176	0.999387923	overrepresented
GO:0015081	3	3920	2	334	0.0765	0.599	0.020462176	0.999387923	overrepresented
GO:0015294	2	3921	2	334	0.051	0.599	0.007228777	1	overrepresented
GO:0016191	2	3921	2	334	0.051	0.599	0.007228777	1	overrepresented
GO:0016234	2	3921	2	334	0.051	0.599	0.007228777	1	overrepresented
GO:0016235	2	3921	2	334	0.051	0.599	0.007228777	1	overrepresented
GO:0016246	3	3920	2	334	0.0765	0.599	0.020462176	0.999387923	overrepresented
GO:0016441	3	3920	2	334	0.0765	0.599	0.020462176	0.999387923	overrepresented
GO:0016458	4	3919	2	334	0.102	0.599	0.038631093	0.997706741	overrepresented
GO:0016491	109	3814	15	334	2.78	4.49	0.04126476	0.979224685	overrepresented
GO:0016598	3	3920	2	334	0.0765	0.599	0.020462176	0.999387923	overrepresented
GO:0016746	4	3919	2	334	0.102	0.599	0.038631093	0.997706741	overrepresented
GO:0016755	3	3920	2	334	0.0765	0.599	0.020462176	0.999387923	overrepresented
GO:0016758	16	3907	4	334	0.408	1.2	0.041314259	0.991368884	overrepresented
GO:0017015	4	3919	2	334	0.102	0.599	0.038631093	0.997706741	overrepresented
GO:0017038	2	3921	2	334	0.051	0.599	0.007228777	1	overrepresented
GO:0017145	3	3920	2	334	0.0765	0.599	0.020462176	0.999387923	overrepresented
GO:0018991	4	3919	2	334	0.102	0.599	0.038631093	0.997706741	overrepresented
GO:0019218	4	3919	2	334	0.102	0.599	0.038631093	0.997706741	overrepresented
GO:0019827	6	3917	3	334	0.153	0.898	0.01006882	0.999325548	overrepresented
GO:0019941	9	3914	3	334	0.229	0.898	0.034877452	0.995395604	overrepresented
GO:0022408	8	3915	3	334	0.204	0.898	0.024786434	0.997259514	overrepresented
GO:0022411	12	3911	4	334	0.306	1.2	0.014729739	0.997919169	overrepresented
GO:0023051	63	3860	10	334	1.61	2.99	0.038238131	0.984168445	overrepresented
GO:0023056	34	3889	7	334	0.867	2.1	0.021934224	0.993570252	overrepresented
GO:0030133	4	3919	2	334	0.102	0.599	0.038631093	0.997706741	overrepresented
GO:0030135	4	3919	2	334	0.102	0.599	0.038631093	0.997706741	overrepresented
GO:0030136	3	3920	2	334	0.0765	0.599	0.020462176	0.999387923	overrepresented
GO:0030178	4	3919	2	334	0.102	0.599	0.038631093	0.997706741	overrepresented
GO:0030278	4	3919	3	334	0.102	0.898	0.002293259	0.999948317	overrepresented
GO:0030308	10	3913	3	334	0.255	0.898	0.046754417	0.992835465	overrepresented
GO:0030512	4	3919	2	334	0.102	0.599	0.038631093	0.997706741	overrepresented
GO:0030656	3	3920	2	334	0.0765	0.599	0.020462176	0.999387923	overrepresented
GO:0030662	3	3920	2	334	0.0765	0.599	0.020462176	0.999387923	overrepresented
GO:0030665	2	3921	2	334	0.051	0.599	0.007228777	1	overrepresented
GO:0030718	5	3918	3	334	0.127	0.898	0.005371636	0.999758993	overrepresented
GO:0030990	4	3919	2	334	0.102	0.599	0.038631093	0.997706741	overrepresented
GO:0031072	2	3921	2	334	0.051	0.599	0.007228777	1	overrepresented
GO:0031099	7	3916	3	334	0.178	0.898	0.016519203	0.998531691	overrepresented
GO:0031101	3	3920	3	334	0.0765	0.898	0.000612077	1	overrepresented
GO:0031110	4	3919	2	334	0.102	0.599	0.038631093	0.997706741	overrepresented
GO:0031112	2	3921	2	334	0.051	0.599	0.007228777	1	overrepresented
GO:0031113	3	3920	2	334	0.0765	0.599	0.020462176	0.999387923	overrepresented
GO:0031116	2	3921	2	334	0.051	0.599	0.007228777	1	overrepresented
GO:0031249	2	3921	2	334	0.051	0.599	0.007228777	1	overrepresented
GO:0031331	10	3913	3	334	0.255	0.898	0.046754417	0.992835465	overrepresented
GO:0031341	4	3919	2	334	0.102	0.599	0.038631093	0.997706741	overrepresented
GO:0031343	2	3921	2	334	0.051	0.599	0.007228777	1	overrepresented
GO:0031397	2	3921	2	334	0.051	0.599	0.007228777	1	overrepresented
GO:0031406	7	3916	3	334	0.178	0.898	0.016519203	0.998531691	overrepresented
GO:0031647	8	3915	3	334	0.204	0.898	0.024786434	0.997259514	overrepresented
GO:0031685	2	3921	2	334	0.051	0.599	0.007228777	1	overrepresented
GO:0031686	2	3921	2	334	0.051	0.599	0.007228777	1	overrepresented
GO:0032069	3	3920	2	334	0.0765	0.599	0.020462176	0.999387923	overrepresented
GO:0032075	3	3920	2	334	0.0765	0.599	0.020462176	0.999387923	overrepresented
GO:0032103	8	3915	3	334	0.204	0.898	0.024786434	0.997259514	overrepresented
GO:0032104	3	3920	2	334	0.0765	0.599	0.020462176	0.999387923	overrepresented
GO:0032105	3	3920	2	334	0.0765	0.599	0.020462176	0.999387923	overrepresented
GO:0032107	3	3920	2	334	0.0765	0.599	0.020462176	0.999387923	overrepresented
GO:0032108	3	3920	2	334	0.0765	0.599	0.020462176	0.999387923	overrepresented
GO:0032271	3	3920	2	334	0.0765	0.599	0.020462176	0.999387923	overrepresented
GO:0032273	2	3921	2	334	0.051	0.599	0.007228777	1	overrepresented
GO:0032279	7	3916	3	334	0.178	0.898	0.016519203	0.998531691	overrepresented
GO:0032355	4	3919	2	334	0.102	0.599	0.038631093	0.997706741	overrepresented
GO:0032411	3	3920	2	334	0.0765	0.599	0.020462176	0.999387923	overrepresented
GO:0032414	3	3920	2	334	0.0765	0.599	0.020462176	0.999387923	overrepresented
GO:0032434	2	3921	2	334	0.051	0.599	0.007228777	1	overrepresented
GO:0032436	2	3921	2	334	0.051	0.599	0.007228777	1	overrepresented
GO:0032474	2	3921	2	334	0.051	0.599	0.007228777	1	overrepresented
GO:0032570	4	3919	2	334	0.102	0.599	0.038631093	0.997706741	overrepresented
GO:0032642	3	3920	2	334	0.0765	0.599	0.020462176	0.999387923	overrepresented
GO:0032677	3	3920	2	334	0.0765	0.599	0.020462176	0.999387923	overrepresented
GO:0032757	2	3921	2	334	0.051	0.599	0.007228777	1	overrepresented
GO:0032781	2	3921	2	334	0.051	0.599	0.007228777	1	overrepresented
GO:0032875	4	3919	2	334	0.102	0.599	0.038631093	0.997706741	overrepresented
GO:0032876	4	3919	2	334	0.102	0.599	0.038631093	0.997706741	overrepresented
GO:0032886	9	3914	3	334	0.229	0.898	0.034877452	0.995395604	overrepresented
GO:0033120	4	3919	2	334	0.102	0.599	0.038631093	0.997706741	overrepresented
GO:0033142	2	3921	2	334	0.051	0.599	0.007228777	1	overrepresented
GO:0033267	9	3914	3	334	0.229	0.898	0.034877452	0.995395604	overrepresented
GO:0033293	3	3920	2	334	0.0765	0.599	0.020462176	0.999387923	overrepresented
GO:0034401	3	3920	2	334	0.0765	0.599	0.020462176	0.999387923	overrepresented
GO:0034504	3	3920	2	334	0.0765	0.599	0.020462176	0.999387923	overrepresented
GO:0034620	4	3919	3	334	0.102	0.898	0.002293259	0.999948317	overrepresented
GO:0034767	3	3920	2	334	0.0765	0.599	0.020462176	0.999387923	overrepresented
GO:0035019	3	3920	2	334	0.0765	0.599	0.020462176	0.999387923	overrepresented
GO:0035065	4	3919	2	334	0.102	0.599	0.038631093	0.997706741	overrepresented
GO:0035066	4	3919	2	334	0.102	0.599	0.038631093	0.997706741	overrepresented
GO:0035094	4	3919	2	334	0.102	0.599	0.038631093	0.997706741	overrepresented
GO:0035153	3	3920	2	334	0.0765	0.599	0.020462176	0.999387923	overrepresented
GO:0035156	3	3920	2	334	0.0765	0.599	0.020462176	0.999387923	overrepresented
GO:0035194	3	3920	2	334	0.0765	0.599	0.020462176	0.999387923	overrepresented
GO:0035215	4	3919	2	334	0.102	0.599	0.038631093	0.997706741	overrepresented
GO:0035257	4	3919	2	334	0.102	0.599	0.038631093	0.997706741	overrepresented
GO:0035258	4	3919	2	334	0.102	0.599	0.038631093	0.997706741	overrepresented
GO:0035921	3	3920	2	334	0.0765	0.599	0.020462176	0.999387923	overrepresented
GO:0035966	5	3918	4	334	0.127	1.2	0.000241007	0.999995648	overrepresented
GO:0035967	4	3919	3	334	0.102	0.898	0.002293259	0.999948317	overrepresented
GO:0036010	2	3921	2	334	0.051	0.599	0.007228777	1	overrepresented
GO:0036119	3	3920	2	334	0.0765	0.599	0.020462176	0.999387923	overrepresented
GO:0036120	3	3920	2	334	0.0765	0.599	0.020462176	0.999387923	overrepresented
GO:0036128	2	3921	2	334	0.051	0.599	0.007228777	1	overrepresented
GO:0036335	3	3920	2	334	0.0765	0.599	0.020462176	0.999387923	overrepresented
GO:0036445	3	3920	2	334	0.0765	0.599	0.020462176	0.999387923	overrepresented
GO:0036465	2	3921	2	334	0.051	0.599	0.007228777	1	overrepresented
GO:0040036	2	3921	2	334	0.051	0.599	0.007228777	1	overrepresented
GO:0042026	3	3920	3	334	0.0765	0.898	0.000612077	1	overrepresented
GO:0042127	27	3896	6	334	0.688	1.8	0.023217033	0.993938588	overrepresented
GO:0042147	3	3920	2	334	0.0765	0.599	0.020462176	0.999387923	overrepresented
GO:0042246	3	3920	3	334	0.0765	0.898	0.000612077	1	overrepresented
GO:0042332	3	3920	2	334	0.0765	0.599	0.020462176	0.999387923	overrepresented
GO:0042470	2	3921	2	334	0.051	0.599	0.007228777	1	overrepresented
GO:0042594	8	3915	3	334	0.204	0.898	0.024786434	0.997259514	overrepresented
GO:0042826	4	3919	2	334	0.102	0.599	0.038631093	0.997706741	overrepresented
GO:0043066	22	3901	5	334	0.561	1.5	0.034117833	0.991602166	overrepresented
GO:0043069	22	3901	5	334	0.561	1.5	0.034117833	0.991602166	overrepresented
GO:0043073	2	3921	2	334	0.051	0.599	0.007228777	1	overrepresented
GO:0043154	4	3919	2	334	0.102	0.599	0.038631093	0.997706741	overrepresented
GO:0043195	2	3921	2	334	0.051	0.599	0.007228777	1	overrepresented
GO:0043197	5	3918	3	334	0.127	0.898	0.005371636	0.999758993	overrepresented
GO:0043198	4	3919	3	334	0.102	0.898	0.002293259	0.999948317	overrepresented
GO:0043230	4	3919	2	334	0.102	0.599	0.038631093	0.997706741	overrepresented
GO:0043270	3	3920	2	334	0.0765	0.599	0.020462176	0.999387923	overrepresented
GO:0043412	57	3866	10	334	1.45	2.99	0.020314543	0.992490261	overrepresented
GO:0043413	9	3914	3	334	0.229	0.898	0.034877452	0.995395604	overrepresented
GO:0043462	4	3919	2	334	0.102	0.599	0.038631093	0.997706741	overrepresented
GO:0043473	3	3920	2	334	0.0765	0.599	0.020462176	0.999387923	overrepresented
GO:0043487	2	3921	2	334	0.051	0.599	0.007228777	1	overrepresented
GO:0043488	2	3921	2	334	0.051	0.599	0.007228777	1	overrepresented
GO:0043516	3	3920	2	334	0.0765	0.599	0.020462176	0.999387923	overrepresented
GO:0043518	3	3920	2	334	0.0765	0.599	0.020462176	0.999387923	overrepresented
GO:0043565	13	3910	4	334	0.331	1.2	0.019877128	0.996851888	overrepresented
GO:0043618	3	3920	2	334	0.0765	0.599	0.020462176	0.999387923	overrepresented
GO:0043620	3	3920	2	334	0.0765	0.599	0.020462176	0.999387923	overrepresented
GO:0043624	2	3921	2	334	0.051	0.599	0.007228777	1	overrepresented
GO:0043632	10	3913	3	334	0.255	0.898	0.046754417	0.992835465	overrepresented
GO:0043679	3	3920	2	334	0.0765	0.599	0.020462176	0.999387923	overrepresented
GO:0043687	2	3921	2	334	0.051	0.599	0.007228777	1	overrepresented
GO:0044248	37	3886	7	334	0.943	2.1	0.033721846	0.989075758	overrepresented
GO:0044257	9	3914	3	334	0.229	0.898	0.034877452	0.995395604	overrepresented
GO:0044265	18	3905	5	334	0.459	1.5	0.014697535	0.99720362	overrepresented
GO:0044306	3	3920	2	334	0.0765	0.599	0.020462176	0.999387923	overrepresented
GO:0044309	5	3918	3	334	0.127	0.898	0.005371636	0.999758993	overrepresented
GO:0044319	4	3919	2	334	0.102	0.599	0.038631093	0.997706741	overrepresented
GO:0044427	20	3903	5	334	0.51	1.5	0.023104621	0.99495448	overrepresented
GO:0044430	22	3901	5	334	0.561	1.5	0.034117833	0.991602166	overrepresented
GO:0044450	3	3920	3	334	0.0765	0.898	0.000612077	1	overrepresented
GO:0044454	15	3908	4	334	0.382	1.2	0.033143474	0.993629666	overrepresented
GO:0044743	2	3921	2	334	0.051	0.599	0.007228777	1	overrepresented
GO:0044788	3	3920	2	334	0.0765	0.599	0.020462176	0.999387923	overrepresented
GO:0044794	3	3920	2	334	0.0765	0.599	0.020462176	0.999387923	overrepresented
GO:0044827	3	3920	2	334	0.0765	0.599	0.020462176	0.999387923	overrepresented
GO:0044829	2	3921	2	334	0.051	0.599	0.007228777	1	overrepresented
GO:0044849	3	3920	2	334	0.0765	0.599	0.020462176	0.999387923	overrepresented
GO:0045069	3	3920	2	334	0.0765	0.599	0.020462176	0.999387923	overrepresented
GO:0045070	2	3921	2	334	0.051	0.599	0.007228777	1	overrepresented
GO:0045111	3	3920	2	334	0.0765	0.599	0.020462176	0.999387923	overrepresented
GO:0045202	21	3902	5	334	0.535	1.5	0.028272379	0.993432204	overrepresented
GO:0045216	7	3916	3	334	0.178	0.898	0.016519203	0.998531691	overrepresented
GO:0045444	4	3919	2	334	0.102	0.599	0.038631093	0.997706741	overrepresented
GO:0045595	37	3886	7	334	0.943	2.1	0.033721846	0.989075758	overrepresented
GO:0045597	25	3898	7	334	0.637	2.1	0.00380544	0.999245374	overrepresented
GO:0045598	4	3919	3	334	0.102	0.898	0.002293259	0.999948317	overrepresented
GO:0045600	3	3920	2	334	0.0765	0.599	0.020462176	0.999387923	overrepresented
GO:0045637	7	3916	3	334	0.178	0.898	0.016519203	0.998531691	overrepresented
GO:0045639	4	3919	3	334	0.102	0.898	0.002293259	0.999948317	overrepresented
GO:0045646	3	3920	2	334	0.0765	0.599	0.020462176	0.999387923	overrepresented
GO:0045648	3	3920	2	334	0.0765	0.599	0.020462176	0.999387923	overrepresented
GO:0045667	4	3919	3	334	0.102	0.898	0.002293259	0.999948317	overrepresented
GO:0045732	3	3920	2	334	0.0765	0.599	0.020462176	0.999387923	overrepresented
GO:0045833	4	3919	2	334	0.102	0.599	0.038631093	0.997706741	overrepresented
GO:0045939	3	3920	2	334	0.0765	0.599	0.020462176	0.999387923	overrepresented
GO:0046137	3	3920	2	334	0.0765	0.599	0.020462176	0.999387923	overrepresented
GO:0046686	4	3919	2	334	0.102	0.599	0.038631093	0.997706741	overrepresented
GO:0048024	4	3919	2	334	0.102	0.599	0.038631093	0.997706741	overrepresented
GO:0048026	4	3919	2	334	0.102	0.599	0.038631093	0.997706741	overrepresented
GO:0048070	4	3919	2	334	0.102	0.599	0.038631093	0.997706741	overrepresented
GO:0048073	3	3920	2	334	0.0765	0.599	0.020462176	0.999387923	overrepresented
GO:0048076	3	3920	2	334	0.0765	0.599	0.020462176	0.999387923	overrepresented
GO:0048103	3	3920	2	334	0.0765	0.599	0.020462176	0.999387923	overrepresented
GO:0048156	3	3920	2	334	0.0765	0.599	0.020462176	0.999387923	overrepresented
GO:0048259	3	3920	2	334	0.0765	0.599	0.020462176	0.999387923	overrepresented
GO:0048260	3	3920	2	334	0.0765	0.599	0.020462176	0.999387923	overrepresented
GO:0048471	16	3907	4	334	0.408	1.2	0.041314259	0.991368884	overrepresented
GO:0048488	3	3920	2	334	0.0765	0.599	0.020462176	0.999387923	overrepresented
GO:0048568	14	3909	4	334	0.357	1.2	0.02600397	0.995439976	overrepresented
GO:0048584	39	3884	9	334	0.994	2.69	0.00449496	0.99881846	overrepresented
GO:0048598	18	3905	6	334	0.459	1.8	0.00279638	0.999575312	overrepresented
GO:0048762	8	3915	3	334	0.204	0.898	0.024786434	0.997259514	overrepresented
GO:0048770	2	3921	2	334	0.051	0.599	0.007228777	1	overrepresented
GO:0048840	2	3921	2	334	0.051	0.599	0.007228777	1	overrepresented
GO:0048863	9	3914	3	334	0.229	0.898	0.034877452	0.995395604	overrepresented
GO:0048864	6	3917	3	334	0.153	0.898	0.01006882	0.999325548	overrepresented
GO:0050542	2	3921	2	334	0.051	0.599	0.007228777	1	overrepresented
GO:0050684	4	3919	2	334	0.102	0.599	0.038631093	0.997706741	overrepresented
GO:0050685	4	3919	2	334	0.102	0.599	0.038631093	0.997706741	overrepresented
GO:0050764	2	3921	2	334	0.051	0.599	0.007228777	1	overrepresented
GO:0050766	2	3921	2	334	0.051	0.599	0.007228777	1	overrepresented
GO:0050810	4	3919	2	334	0.102	0.599	0.038631093	0.997706741	overrepresented
GO:0050821	4	3919	3	334	0.102	0.898	0.002293259	0.999948317	overrepresented
GO:0050872	3	3920	2	334	0.0765	0.599	0.020462176	0.999387923	overrepresented
GO:0050877	344	3579	39	334	8.77	11.7	0.034816514	0.977320932	overrepresented
GO:0050921	4	3919	2	334	0.102	0.599	0.038631093	0.997706741	overrepresented
GO:0050954	10	3913	3	334	0.255	0.898	0.046754417	0.992835465	overrepresented
GO:0051055	4	3919	2	334	0.102	0.599	0.038631093	0.997706741	overrepresented
GO:0051059	2	3921	2	334	0.051	0.599	0.007228777	1	overrepresented
GO:0051082	4	3919	3	334	0.102	0.898	0.002293259	0.999948317	overrepresented
GO:0051084	2	3921	2	334	0.051	0.599	0.007228777	1	overrepresented
GO:0051085	2	3921	2	334	0.051	0.599	0.007228777	1	overrepresented
GO:0051087	2	3921	2	334	0.051	0.599	0.007228777	1	overrepresented
GO:0051090	9	3914	3	334	0.229	0.898	0.034877452	0.995395604	overrepresented
GO:0051091	8	3915	3	334	0.204	0.898	0.024786434	0.997259514	overrepresented
GO:0051092	6	3917	3	334	0.153	0.898	0.01006882	0.999325548	overrepresented
GO:0051094	37	3886	7	334	0.943	2.1	0.033721846	0.989075758	overrepresented
GO:0051119	2	3921	2	334	0.051	0.599	0.007228777	1	overrepresented
GO:0051131	2	3921	2	334	0.051	0.599	0.007228777	1	overrepresented
GO:0051170	2	3921	2	334	0.051	0.599	0.007228777	1	overrepresented
GO:0051216	6	3917	3	334	0.153	0.898	0.01006882	0.999325548	overrepresented
GO:0051240	44	3879	8	334	1.12	2.4	0.029812552	0.989699351	overrepresented
GO:0051261	2	3921	2	334	0.051	0.599	0.007228777	1	overrepresented
GO:0051603	9	3914	3	334	0.229	0.898	0.034877452	0.995395604	overrepresented
GO:0051783	8	3915	3	334	0.204	0.898	0.024786434	0.997259514	overrepresented
GO:0051861	2	3921	2	334	0.051	0.599	0.007228777	1	overrepresented
GO:0051924	4	3919	2	334	0.102	0.599	0.038631093	0.997706741	overrepresented
GO:0051928	2	3921	2	334	0.051	0.599	0.007228777	1	overrepresented
GO:0055057	3	3920	2	334	0.0765	0.599	0.020462176	0.999387923	overrepresented
GO:0055059	3	3920	2	334	0.0765	0.599	0.020462176	0.999387923	overrepresented
GO:0055131	2	3921	2	334	0.051	0.599	0.007228777	1	overrepresented
GO:0060021	6	3917	3	334	0.153	0.898	0.01006882	0.999325548	overrepresented
GO:0060198	2	3921	2	334	0.051	0.599	0.007228777	1	overrepresented
GO:0060236	4	3919	2	334	0.102	0.599	0.038631093	0.997706741	overrepresented
GO:0060317	6	3917	3	334	0.153	0.898	0.01006882	0.999325548	overrepresented
GO:0060429	37	3886	7	334	0.943	2.1	0.033721846	0.989075758	overrepresented
GO:0060536	3	3920	2	334	0.0765	0.599	0.020462176	0.999387923	overrepresented
GO:0060537	9	3914	3	334	0.229	0.898	0.034877452	0.995395604	overrepresented
GO:0060538	6	3917	3	334	0.153	0.898	0.01006882	0.999325548	overrepresented
GO:0060548	23	3900	5	334	0.586	1.5	0.040659734	0.989433009	overrepresented
GO:0060556	3	3920	2	334	0.0765	0.599	0.020462176	0.999387923	overrepresented
GO:0060688	3	3920	2	334	0.0765	0.599	0.020462176	0.999387923	overrepresented
GO:0060693	3	3920	2	334	0.0765	0.599	0.020462176	0.999387923	overrepresented
GO:0060699	2	3921	2	334	0.051	0.599	0.007228777	1	overrepresented
GO:0060700	3	3920	2	334	0.0765	0.599	0.020462176	0.999387923	overrepresented
GO:0060760	2	3921	2	334	0.051	0.599	0.007228777	1	overrepresented
GO:0060973	3	3920	2	334	0.0765	0.599	0.020462176	0.999387923	overrepresented
GO:0061013	2	3921	2	334	0.051	0.599	0.007228777	1	overrepresented
GO:0061061	21	3902	6	334	0.535	1.8	0.006567796	0.998760171	overrepresented
GO:0061077	3	3920	3	334	0.0765	0.898	0.000612077	1	overrepresented
GO:0061083	4	3919	2	334	0.102	0.599	0.038631093	0.997706741	overrepresented
GO:0061136	2	3921	2	334	0.051	0.599	0.007228777	1	overrepresented
GO:0061200	2	3921	2	334	0.051	0.599	0.007228777	1	overrepresented
GO:0061202	2	3921	2	334	0.051	0.599	0.007228777	1	overrepresented
GO:0061448	7	3916	3	334	0.178	0.898	0.016519203	0.998531691	overrepresented
GO:0061462	3	3920	2	334	0.0765	0.599	0.020462176	0.999387923	overrepresented
GO:0061635	2	3921	2	334	0.051	0.599	0.007228777	1	overrepresented
GO:0061684	2	3921	2	334	0.051	0.599	0.007228777	1	overrepresented
GO:0061738	2	3921	2	334	0.051	0.599	0.007228777	1	overrepresented
GO:0061740	2	3921	2	334	0.051	0.599	0.007228777	1	overrepresented
GO:0061741	2	3921	2	334	0.051	0.599	0.007228777	1	overrepresented
GO:0061982	3	3920	2	334	0.0765	0.599	0.020462176	0.999387923	overrepresented
GO:0070062	4	3919	2	334	0.102	0.599	0.038631093	0.997706741	overrepresented
GO:0070085	9	3914	3	334	0.229	0.898	0.034877452	0.995395604	overrepresented
GO:0070193	2	3921	2	334	0.051	0.599	0.007228777	1	overrepresented
GO:0070194	2	3921	2	334	0.051	0.599	0.007228777	1	overrepresented
GO:0070370	2	3921	2	334	0.051	0.599	0.007228777	1	overrepresented
GO:0070382	3	3920	2	334	0.0765	0.599	0.020462176	0.999387923	overrepresented
GO:0070424	2	3921	2	334	0.051	0.599	0.007228777	1	overrepresented
GO:0070426	2	3921	2	334	0.051	0.599	0.007228777	1	overrepresented
GO:0070432	2	3921	2	334	0.051	0.599	0.007228777	1	overrepresented
GO:0070434	2	3921	2	334	0.051	0.599	0.007228777	1	overrepresented
GO:0070562	3	3920	2	334	0.0765	0.599	0.020462176	0.999387923	overrepresented
GO:0070563	3	3920	2	334	0.0765	0.599	0.020462176	0.999387923	overrepresented
GO:0070828	4	3919	2	334	0.102	0.599	0.038631093	0.997706741	overrepresented
GO:0070868	3	3920	2	334	0.0765	0.599	0.020462176	0.999387923	overrepresented
GO:0071211	2	3921	2	334	0.051	0.599	0.007228777	1	overrepresented
GO:0071241	4	3919	2	334	0.102	0.599	0.038631093	0.997706741	overrepresented
GO:0071248	4	3919	2	334	0.102	0.599	0.038631093	0.997706741	overrepresented
GO:0071276	2	3921	2	334	0.051	0.599	0.007228777	1	overrepresented
GO:0071479	3	3920	2	334	0.0765	0.599	0.020462176	0.999387923	overrepresented
GO:0071806	2	3921	2	334	0.051	0.599	0.007228777	1	overrepresented
GO:0072001	11	3912	4	334	0.28	1.2	0.010513436	0.998696043	overrepresented
GO:0072091	4	3919	2	334	0.102	0.599	0.038631093	0.997706741	overrepresented
GO:0072318	2	3921	2	334	0.051	0.599	0.007228777	1	overrepresented
GO:0072319	2	3921	2	334	0.051	0.599	0.007228777	1	overrepresented
GO:0072321	2	3921	2	334	0.051	0.599	0.007228777	1	overrepresented
GO:0072666	4	3919	2	334	0.102	0.599	0.038631093	0.997706741	overrepresented
GO:0072687	2	3921	2	334	0.051	0.599	0.007228777	1	overrepresented
GO:0080135	18	3905	5	334	0.459	1.5	0.014697535	0.99720362	overrepresented
GO:0080171	4	3919	3	334	0.102	0.898	0.002293259	0.999948317	overrepresented
GO:0090063	2	3921	2	334	0.051	0.599	0.007228777	1	overrepresented
GO:0090083	2	3921	2	334	0.051	0.599	0.007228777	1	overrepresented
GO:0090084	2	3921	2	334	0.051	0.599	0.007228777	1	overrepresented
GO:0090090	4	3919	2	334	0.102	0.599	0.038631093	0.997706741	overrepresented
GO:0090169	4	3919	2	334	0.102	0.599	0.038631093	0.997706741	overrepresented
GO:0090224	4	3919	2	334	0.102	0.599	0.038631093	0.997706741	overrepresented
GO:0090329	4	3919	2	334	0.102	0.599	0.038631093	0.997706741	overrepresented
GO:0090504	4	3919	2	334	0.102	0.599	0.038631093	0.997706741	overrepresented
GO:0090505	4	3919	2	334	0.102	0.599	0.038631093	0.997706741	overrepresented
GO:0097201	2	3921	2	334	0.051	0.599	0.007228777	1	overrepresented
GO:0097212	2	3921	2	334	0.051	0.599	0.007228777	1	overrepresented
GO:0097213	2	3921	2	334	0.051	0.599	0.007228777	1	overrepresented
GO:0097214	2	3921	2	334	0.051	0.599	0.007228777	1	overrepresented
GO:0097549	3	3920	2	334	0.0765	0.599	0.020462176	0.999387923	overrepresented
GO:0097718	2	3921	2	334	0.051	0.599	0.007228777	1	overrepresented
GO:0098575	2	3921	2	334	0.051	0.599	0.007228777	1	overrepresented
GO:0098576	2	3921	2	334	0.051	0.599	0.007228777	1	overrepresented
GO:0098722	3	3920	2	334	0.0765	0.599	0.020462176	0.999387923	overrepresented
GO:0098727	6	3917	3	334	0.153	0.898	0.01006882	0.999325548	overrepresented
GO:0098794	14	3909	4	334	0.357	1.2	0.02600397	0.995439976	overrepresented
GO:0098852	6	3917	3	334	0.153	0.898	0.01006882	0.999325548	overrepresented
GO:0098916	14	3909	4	334	0.357	1.2	0.02600397	0.995439976	overrepresented
GO:0098984	7	3916	3	334	0.178	0.898	0.016519203	0.998531691	overrepresented
GO:0099080	19	3904	6	334	0.484	1.8	0.003799063	0.999376102	overrepresented
GO:0099081	19	3904	6	334	0.484	1.8	0.003799063	0.999376102	overrepresented
GO:0099086	2	3921	2	334	0.051	0.599	0.007228777	1	overrepresented
GO:0099512	18	3905	5	334	0.459	1.5	0.014697535	0.99720362	overrepresented
GO:0099513	10	3913	3	334	0.255	0.898	0.046754417	0.992835465	overrepresented
GO:0099522	2	3921	2	334	0.051	0.599	0.007228777	1	overrepresented
GO:0099523	2	3921	2	334	0.051	0.599	0.007228777	1	overrepresented
GO:0099524	2	3921	2	334	0.051	0.599	0.007228777	1	overrepresented
GO:0099536	15	3908	4	334	0.382	1.2	0.033143474	0.993629666	overrepresented
GO:0099537	14	3909	4	334	0.357	1.2	0.02600397	0.995439976	overrepresented
GO:0099572	7	3916	3	334	0.178	0.898	0.016519203	0.998531691	overrepresented
GO:0101002	4	3919	2	334	0.102	0.599	0.038631093	0.997706741	overrepresented
GO:0101031	2	3921	2	334	0.051	0.599	0.007228777	1	overrepresented
GO:0106030	3	3920	2	334	0.0765	0.599	0.020462176	0.999387923	overrepresented
GO:1900034	2	3921	2	334	0.051	0.599	0.007228777	1	overrepresented
GO:1900387	3	3920	2	334	0.0765	0.599	0.020462176	0.999387923	overrepresented
GO:1900407	3	3920	2	334	0.0765	0.599	0.020462176	0.999387923	overrepresented
GO:1900408	2	3921	2	334	0.051	0.599	0.007228777	1	overrepresented
GO:1901019	2	3921	2	334	0.051	0.599	0.007228777	1	overrepresented
GO:1901021	2	3921	2	334	0.051	0.599	0.007228777	1	overrepresented
GO:1901028	2	3921	2	334	0.051	0.599	0.007228777	1	overrepresented
GO:1901029	2	3921	2	334	0.051	0.599	0.007228777	1	overrepresented
GO:1901031	2	3921	2	334	0.051	0.599	0.007228777	1	overrepresented
GO:1901032	2	3921	2	334	0.051	0.599	0.007228777	1	overrepresented
GO:1901099	5	3918	4	334	0.127	1.2	0.000241007	0.999995648	overrepresented
GO:1901565	20	3903	7	334	0.51	2.1	0.000890664	0.999871524	overrepresented
GO:1901567	2	3921	2	334	0.051	0.599	0.007228777	1	overrepresented
GO:1901575	33	3890	7	334	0.841	2.1	0.018742126	0.99470024	overrepresented
GO:1901673	4	3919	2	334	0.102	0.599	0.038631093	0.997706741	overrepresented
GO:1901796	3	3920	2	334	0.0765	0.599	0.020462176	0.999387923	overrepresented
GO:1901797	3	3920	2	334	0.0765	0.599	0.020462176	0.999387923	overrepresented
GO:1901800	2	3921	2	334	0.051	0.599	0.007228777	1	overrepresented
GO:1901894	2	3921	2	334	0.051	0.599	0.007228777	1	overrepresented
GO:1901896	2	3921	2	334	0.051	0.599	0.007228777	1	overrepresented
GO:1901983	4	3919	2	334	0.102	0.599	0.038631093	0.997706741	overrepresented
GO:1901985	4	3919	2	334	0.102	0.599	0.038631093	0.997706741	overrepresented
GO:1901987	8	3915	3	334	0.204	0.898	0.024786434	0.997259514	overrepresented
GO:1901989	2	3921	2	334	0.051	0.599	0.007228777	1	overrepresented
GO:1901990	6	3917	3	334	0.153	0.898	0.01006882	0.999325548	overrepresented
GO:1901992	2	3921	2	334	0.051	0.599	0.007228777	1	overrepresented
GO:1902229	3	3920	2	334	0.0765	0.599	0.020462176	0.999387923	overrepresented
GO:1902230	3	3920	2	334	0.0765	0.599	0.020462176	0.999387923	overrepresented
GO:1902235	3	3920	2	334	0.0765	0.599	0.020462176	0.999387923	overrepresented
GO:1902236	3	3920	2	334	0.0765	0.599	0.020462176	0.999387923	overrepresented
GO:1902380	2	3921	2	334	0.051	0.599	0.007228777	1	overrepresented
GO:1902532	16	3907	4	334	0.408	1.2	0.041314259	0.991368884	overrepresented
GO:1902751	2	3921	2	334	0.051	0.599	0.007228777	1	overrepresented
GO:1902882	3	3920	2	334	0.0765	0.599	0.020462176	0.999387923	overrepresented
GO:1902883	2	3921	2	334	0.051	0.599	0.007228777	1	overrepresented
GO:1902904	4	3919	2	334	0.102	0.599	0.038631093	0.997706741	overrepresented
GO:1902946	2	3921	2	334	0.051	0.599	0.007228777	1	overrepresented
GO:1903050	2	3921	2	334	0.051	0.599	0.007228777	1	overrepresented
GO:1903052	2	3921	2	334	0.051	0.599	0.007228777	1	overrepresented
GO:1903169	3	3920	2	334	0.0765	0.599	0.020462176	0.999387923	overrepresented
GO:1903201	3	3920	2	334	0.0765	0.599	0.020462176	0.999387923	overrepresented
GO:1903202	2	3921	2	334	0.051	0.599	0.007228777	1	overrepresented
GO:1903205	2	3921	2	334	0.051	0.599	0.007228777	1	overrepresented
GO:1903206	2	3921	2	334	0.051	0.599	0.007228777	1	overrepresented
GO:1903214	2	3921	2	334	0.051	0.599	0.007228777	1	overrepresented
GO:1903265	2	3921	2	334	0.051	0.599	0.007228777	1	overrepresented
GO:1903311	4	3919	2	334	0.102	0.599	0.038631093	0.997706741	overrepresented
GO:1903313	4	3919	2	334	0.102	0.599	0.038631093	0.997706741	overrepresented
GO:1903321	2	3921	2	334	0.051	0.599	0.007228777	1	overrepresented
GO:1903332	4	3919	2	334	0.102	0.599	0.038631093	0.997706741	overrepresented
GO:1903334	2	3921	2	334	0.051	0.599	0.007228777	1	overrepresented
GO:1903362	2	3921	2	334	0.051	0.599	0.007228777	1	overrepresented
GO:1903364	2	3921	2	334	0.051	0.599	0.007228777	1	overrepresented
GO:1903533	4	3919	2	334	0.102	0.599	0.038631093	0.997706741	overrepresented
GO:1903561	4	3919	2	334	0.102	0.599	0.038631093	0.997706741	overrepresented
GO:1903573	3	3920	2	334	0.0765	0.599	0.020462176	0.999387923	overrepresented
GO:1903706	8	3915	3	334	0.204	0.898	0.024786434	0.997259514	overrepresented
GO:1903708	4	3919	3	334	0.102	0.898	0.002293259	0.999948317	overrepresented
GO:1903747	2	3921	2	334	0.051	0.599	0.007228777	1	overrepresented
GO:1903749	2	3921	2	334	0.051	0.599	0.007228777	1	overrepresented
GO:1903844	4	3919	2	334	0.102	0.599	0.038631093	0.997706741	overrepresented
GO:1903845	4	3919	2	334	0.102	0.599	0.038631093	0.997706741	overrepresented
GO:1903902	4	3919	2	334	0.102	0.599	0.038631093	0.997706741	overrepresented
GO:1903910	4	3919	2	334	0.102	0.599	0.038631093	0.997706741	overrepresented
GO:1903955	2	3921	2	334	0.051	0.599	0.007228777	1	overrepresented
GO:1904062	4	3919	2	334	0.102	0.599	0.038631093	0.997706741	overrepresented
GO:1904064	3	3920	2	334	0.0765	0.599	0.020462176	0.999387923	overrepresented
GO:1904427	2	3921	2	334	0.051	0.599	0.007228777	1	overrepresented
GO:1904589	2	3921	2	334	0.051	0.599	0.007228777	1	overrepresented
GO:1904592	2	3921	2	334	0.051	0.599	0.007228777	1	overrepresented
GO:1904593	2	3921	2	334	0.051	0.599	0.007228777	1	overrepresented
GO:1904764	2	3921	2	334	0.051	0.599	0.007228777	1	overrepresented
GO:1904813	4	3919	2	334	0.102	0.599	0.038631093	0.997706741	overrepresented
GO:1905114	8	3915	3	334	0.204	0.898	0.024786434	0.997259514	overrepresented
GO:1905330	3	3920	2	334	0.0765	0.599	0.020462176	0.999387923	overrepresented
GO:1905710	2	3921	2	334	0.051	0.599	0.007228777	1	overrepresented
GO:1905897	3	3920	2	334	0.0765	0.599	0.020462176	0.999387923	overrepresented
GO:1990124	2	3921	2	334	0.051	0.599	0.007228777	1	overrepresented
GO:1990832	2	3921	2	334	0.051	0.599	0.007228777	1	overrepresented
GO:1990833	2	3921	2	334	0.051	0.599	0.007228777	1	overrepresented
GO:1990834	2	3921	2	334	0.051	0.599	0.007228777	1	overrepresented
GO:1990836	2	3921	2	334	0.051	0.599	0.007228777	1	overrepresented
GO:1990837	12	3911	4	334	0.306	1.2	0.014729739	0.997919169	overrepresented
GO:2000058	2	3921	2	334	0.051	0.599	0.007228777	1	overrepresented
GO:2000060	2	3921	2	334	0.051	0.599	0.007228777	1	overrepresented
GO:2000104	4	3919	2	334	0.102	0.599	0.038631093	0.997706741	overrepresented
GO:2000117	4	3919	2	334	0.102	0.599	0.038631093	0.997706741	overrepresented
GO:2000209	3	3920	2	334	0.0765	0.599	0.020462176	0.999387923	overrepresented
GO:2000647	3	3920	2	334	0.0765	0.599	0.020462176	0.999387923	overrepresented
GO:2000756	4	3919	2	334	0.102	0.599	0.038631093	0.997706741	overrepresented
GO:2000758	4	3919	2	334	0.102	0.599	0.038631093	0.997706741	overrepresented
GO:2000810	4	3919	2	334	0.102	0.599	0.038631093	0.997706741	overrepresented
GO:2000811	3	3920	2	334	0.0765	0.599	0.020462176	0.999387923	overrepresented
GO:2001021	3	3920	2	334	0.0765	0.599	0.020462176	0.999387923	overrepresented
GO:2001026	3	3920	2	334	0.0765	0.599	0.020462176	0.999387923	overrepresented
GO:2001028	3	3920	2	334	0.0765	0.599	0.020462176	0.999387923	overrepresented
GO:2001038	2	3921	2	334	0.051	0.599	0.007228777	1	overrepresented
GO:2001039	2	3921	2	334	0.051	0.599	0.007228777	1	overrepresented
GO:2001233	11	3912	5	334	0.28	1.5	0.001303957	0.999883533	overrepresented
GO:2001234	10	3913	5	334	0.255	1.5	0.000764189	0.999942992	overrepresented
GO:2001236	7	3916	4	334	0.178	1.2	0.001468309	0.99992094	overrepresented
GO:2001237	7	3916	4	334	0.178	1.2	0.001468309	0.99992094	overrepresented
GO:2001239	5	3918	4	334	0.127	1.2	0.000241007	0.999995648	overrepresented
GO:2001240	5	3918	4	334	0.127	1.2	0.000241007	0.999995648	overrepresented
GO:2001242	7	3916	4	334	0.178	1.2	0.001468309	0.99992094	overrepresented
GO:2001243	6	3917	4	334	0.153	1.2	0.000674452	0.999975715	overrepresented
GO:0000228	151	3772	6	334	3.85	1.8	0.991616019	0.021565544	underrepresented
GO:0000278	327	3596	12	334	8.34	3.59	0.999905885	0.000256809	underrepresented
GO:0000910	106	3817	4	334	2.7	1.2	0.983864595	0.044940216	underrepresented
GO:0002181	60	3863	1	334	1.53	0.299	0.995398722	0.030722979	underrepresented
GO:0003723	387	3536	10	334	9.86	2.99	0.999999865	5.34E-07	underrepresented
GO:0003924	107	3816	0	334	2.73	0	1	6.39E-05	underrepresented
GO:0005215	273	3650	12	334	6.96	3.59	0.997842419	0.004883485	underrepresented
GO:0005654	930	2993	35	334	23.7	10.5	1	1.12E-10	underrepresented
GO:0005694	180	3743	9	334	4.59	2.69	0.976018253	0.048473751	underrepresented
GO:0005730	280	3643	13	334	7.14	3.89	0.99658244	0.007306167	underrepresented
GO:0005739	429	3494	21	334	10.9	6.29	0.999127906	0.001760464	underrepresented
GO:0005768	232	3691	7	334	5.91	2.1	0.999859991	0.000468236	underrepresented
GO:0005783	379	3544	16	334	9.66	4.79	0.99978825	0.000499511	underrepresented
GO:0005794	323	3600	16	334	8.23	4.79	0.996077198	0.007820884	underrepresented
GO:0005829	1210	2713	62	334	30.8	18.6	0.99999996	8.54E-08	underrepresented
GO:0005840	93	3830	1	334	2.37	0.299	0.999770271	0.002270294	underrepresented
GO:0005886	854	3069	58	334	21.8	17.4	0.984239801	0.022499785	underrepresented
GO:0006260	101	3822	0	334	2.57	0	1	0.000110635	underrepresented
GO:0006281	190	3733	8	334	4.84	2.4	0.993988106	0.014397779	underrepresented
GO:0006310	72	3851	1	334	1.84	0.299	0.998447977	0.012161189	underrepresented
GO:0006325	252	3671	7	334	6.42	2.1	0.99996521	0.00012658	underrepresented
GO:0006355	591	3332	37	334	15.1	11.1	0.988686318	0.017562451	underrepresented
GO:0006399	75	3848	1	334	1.91	0.299	0.998817877	0.009606638	underrepresented
GO:0006629	313	3610	16	334	7.98	4.79	0.993701741	0.01215949	underrepresented
GO:0006810	96	3827	3	334	2.45	0.898	0.990966228	0.03062417	underrepresented
GO:0006886	315	3608	13	334	8.03	3.89	0.999487715	0.001236097	underrepresented
GO:0006914	195	3728	9	334	4.97	2.69	0.98893276	0.024125822	underrepresented
GO:0007005	131	3792	4	334	3.34	1.2	0.997048024	0.009984536	underrepresented
GO:0007059	156	3767	2	334	3.98	0.599	0.999988726	9.07E-05	underrepresented
GO:0007163	160	3763	6	334	4.08	1.8	0.99518433	0.013082489	underrepresented
GO:0016071	333	3590	10	334	8.49	2.99	0.999993671	2.13E-05	underrepresented
GO:0016192	592	3331	24	334	15.1	7.19	0.999998484	3.81E-06	underrepresented
GO:0016874	61	3862	1	334	1.55	0.299	0.995796555	0.028471225	underrepresented
GO:0022414	701	3222	47	334	17.9	14.1	0.977881286	0.031889153	underrepresented
GO:0023052	1195	2728	74	334	30.5	22.2	0.999842268	0.000259833	underrepresented
GO:0031410	335	3588	20	334	8.54	5.99	0.972235564	0.04558739	underrepresented
GO:0034330	277	3646	15	334	7.06	4.49	0.983482909	0.030155246	underrepresented
GO:0036211	843	3080	48	334	21.5	14.4	0.99978412	0.0003797	underrepresented
GO:0042254	115	3808	4	334	2.93	1.2	0.991117478	0.026631703	underrepresented
GO:0045182	105	3818	2	334	2.68	0.599	0.999151113	0.004684413	underrepresented
GO:0048856	1636	2287	121	334	41.7	36.2	0.985800176	0.019038077	underrepresented
GO:0051234	97	3826	3	334	2.47	0.898	0.991595686	0.028756801	underrepresented
GO:0055065	131	3792	4	334	3.34	1.2	0.997048024	0.009984536	underrepresented
GO:0055085	335	3588	18	334	8.54	5.39	0.991238502	0.016040033	underrepresented
GO:0060089	146	3777	5	334	3.72	1.5	0.996215258	0.01132724	underrepresented
GO:0061024	241	3682	10	334	6.14	2.99	0.997871849	0.005126557	underrepresented
GO:0098542	198	3725	10	334	5.05	2.99	0.97914445	0.041494401	underrepresented
GO:0098772	276	3647	14	334	7.04	4.19	0.991161295	0.017255619	underrepresented
GO:0140097	72	3851	2	334	1.84	0.599	0.987838811	0.047800933	underrepresented
GO:0140098	139	3784	5	334	3.54	1.5	0.994015396	0.017103096	underrepresented

## Sheet: Table_S3_3
Table S3 :Annotated list of 193 outlier SNPs overlapping with or adjacent to gene models in the Ligula intestinalis genome. These SNPs were part of a subset detected by all four selection detection methods (PCAdapt, OutFLANK, BAYESCAN, HapFLK)
CHROM	POS	gene_id	Function	Species	Family	Go annotation
Scaffold_1	14335746	ANN00365	alpha/beta fold hydrolase (catalytic and hydrolase activities)	Ligula intestinalis	Diphyllobothriidae	GO:0006807, GO:0005783, GO:0008150, GO:0006644, GO:0006650, GO:0043228, GO:0009308, GO:0006796, GO:0008152, GO:0044446, GO:0006629, GO:0034641, GO:0005777, GO:0046486, GO:0006793, GO:0006576, GO:0044281, GO:0044422, GO:0044424, GO:0043227, GO:0004301, GO:0004620, GO:0044444, GO:0044464, GO:0005623, GO:0046470, GO:0005737, GO:0009987, GO:0012505, GO:0016020, GO:0016298, GO:0016787, GO:0098827, GO:…
Scaffold_1	53395191	ANN01290	hypothetical protein (innate immune responses, Metabolism and regulation, Binding , Calcium ion binding, Reproduction and development)	Ligula intestinalis	Diphyllobothriidae	GO:0030027, GO:0030139, GO:0030030, GO:0019953, GO:0022414, GO:0043227, GO:0032504, GO:0023051, GO:0005575, GO:0016192, GO:0005737, GO:0097708, GO:0005634, GO:0032501, GO:0005770, GO:0016050, GO:0016020, GO:0016021, GO:0016043, GO:0043226, GO:0032809, GO:0001778, GO:0005635, GO:0097458, GO:0031260, GO:0005768, GO:0005769, GO:0031301, GO:0005815, GO:0005856, GO:0005886, GO:0005887, GO:0048609, GO:…
Scaffold_1	53406792	ANN01290	hypothetical protein (innate immune responses, Metabolism and regulation, Binding , Calcium ion binding, Reproduction and development)	Ligula intestinalis	Diphyllobothriidae	GO:0030027, GO:0030139, GO:0030030, GO:0019953, GO:0022414, GO:0043227, GO:0032504, GO:0023051, GO:0005575, GO:0016192, GO:0005737, GO:0097708, GO:0005634, GO:0032501, GO:0005770, GO:0016050, GO:0016020, GO:0016021, GO:0016043, GO:0043226, GO:0032809, GO:0001778, GO:0005635, GO:0097458, GO:0031260, GO:0005768, GO:0005769, GO:0031301, GO:0005815, GO:0005856, GO:0005886, GO:0005887, GO:0048609, GO:…
Scaffold_1	53406798	ANN01290	hypothetical protein (innate immune responses, Metabolism and regulation, Binding , Calcium ion binding, Reproduction and development)	Ligula intestinalis	Diphyllobothriidae	GO:0030027, GO:0030139, GO:0030030, GO:0019953, GO:0022414, GO:0043227, GO:0032504, GO:0023051, GO:0005575, GO:0016192, GO:0005737, GO:0097708, GO:0005634, GO:0032501, GO:0005770, GO:0016050, GO:0016020, GO:0016021, GO:0016043, GO:0043226, GO:0032809, GO:0001778, GO:0005635, GO:0097458, GO:0031260, GO:0005768, GO:0005769, GO:0031301, GO:0005815, GO:0005856, GO:0005886, GO:0005887, GO:0048609, GO:…
Scaffold_1	53406799	ANN01290	hypothetical protein (innate immune responses, Metabolism and regulation, Binding , Calcium ion binding, Reproduction and development)	Ligula intestinalis	Diphyllobothriidae	GO:0030027, GO:0030139, GO:0030030, GO:0019953, GO:0022414, GO:0043227, GO:0032504, GO:0023051, GO:0005575, GO:0016192, GO:0005737, GO:0097708, GO:0005634, GO:0032501, GO:0005770, GO:0016050, GO:0016020, GO:0016021, GO:0016043, GO:0043226, GO:0032809, GO:0001778, GO:0005635, GO:0097458, GO:0031260, GO:0005768, GO:0005769, GO:0031301, GO:0005815, GO:0005856, GO:0005886, GO:0005887, GO:0048609, GO:…
Scaffold_1	53406822	ANN01290	hypothetical protein (innate immune responses, Metabolism and regulation, Binding , Calcium ion binding, Reproduction and development)	Ligula intestinalis	Diphyllobothriidae	GO:0030027, GO:0030139, GO:0030030, GO:0019953, GO:0022414, GO:0043227, GO:0032504, GO:0023051, GO:0005575, GO:0016192, GO:0005737, GO:0097708, GO:0005634, GO:0032501, GO:0005770, GO:0016050, GO:0016020, GO:0016021, GO:0016043, GO:0043226, GO:0032809, GO:0001778, GO:0005635, GO:0097458, GO:0031260, GO:0005768, GO:0005769, GO:0031301, GO:0005815, GO:0005856, GO:0005886, GO:0005887, GO:0048609, GO:…
Scaffold_1	58397043	ANN01427	Uncharacterized protein (Regulation of DNA-Templated Transcription, Transcription Regulator Activity)	Ligula intestinalis	Diphyllobothriidae	GO:0005634, GO:0140110, GO:0048856, GO:0006355
Scaffold_1	87781491	ANN02146	hypothetical protein EON65_06225	Ligula intestinalis	Diphyllobothriidae	nan
Scaffold_1	90672627	ANN02204	Uncharacterized protein	Ligula intestinalis	Diphyllobothriidae	nan
Scaffold_1	90683588	ANN02204	Uncharacterized protein	Ligula intestinalis	Diphyllobothriidae	nan
Scaffold_1	90692891	ANN02204	Uncharacterized protein	Ligula intestinalis	Diphyllobothriidae	nan
Scaffold_1	102884130	ANN02522	reverse transcriptase family protein	Ligula intestinalis	Diphyllobothriidae	nan
Scaffold_1	102884221	ANN02522	reverse transcriptase family protein	Ligula intestinalis	Diphyllobothriidae	nan
Scaffold_1	114118557	ANN02804	reverse transcriptase family protein	Ligula intestinalis	Diphyllobothriidae	nan
Scaffold_1	114118592	ANN02804	reverse transcriptase family protein	Ligula intestinalis	Diphyllobothriidae	nan
Scaffold_1	114118608	ANN02804	reverse transcriptase family protein	Ligula intestinalis	Diphyllobothriidae	nan
Scaffold_2	3186	ANN02916	reverse transcriptase family protein	Ligula intestinalis	Diphyllobothriidae	nan
Scaffold_2	53209	ANN02927	hypothetical protein (hydrolase)	Ligula intestinalis	Diphyllobothriidae	GO:0036211, GO:0048856, GO:0003012, GO:0023052, GO:0016192, GO:0005768, GO:0048870, GO:0030154, GO:0016787, GO:0006629
Scaffold_2	50375178	ANN04216	VWA domain-containing protein ( voltage-gated potassium channel complex)	Ligula intestinalis	Diphyllobothriidae	GO:0005245, GO:0005891
Scaffold_2	50375243	ANN04216	VWA domain-containing protein ( voltage-gated potassium channel complex)	Ligula intestinalis	Diphyllobothriidae	GO:0005245, GO:0005891
Scaffold_2	50375258	ANN04216	VWA domain-containing protein ( voltage-gated potassium channel complex)	Ligula intestinalis	Diphyllobothriidae	GO:0005245, GO:0005891
Scaffold_2	50375334	ANN04216	VWA domain-containing protein ( voltage-gated potassium channel complex)	Ligula intestinalis	Diphyllobothriidae	GO:0005245, GO:0005891
Scaffold_2	50377952	ANN04216	VWA domain-containing protein ( voltage-gated potassium channel complex)	Ligula intestinalis	Diphyllobothriidae	GO:0005245, GO:0005891
Scaffold_2	50393056	ANN04218	putative RING finger protein(signaling and protein modification and anatomical development)	Ligula intestinalis	Diphyllobothriidae	GO:0023052, GO:0036211
Scaffold_2	50393058	ANN04218	putative RING finger protein(signaling and protein modification and anatomical development)	Ligula intestinalis	Diphyllobothriidae	GO:0023052, GO:0036211
Scaffold_2	50393139	ANN04218	putative RING finger protein(signaling and protein modification and anatomical development)	Ligula intestinalis	Diphyllobothriidae	GO:0023052, GO:0036211
Scaffold_2	57109176	ANN04339	Uncharacterized protein	Ligula intestinalis	Diphyllobothriidae	nan
Scaffold_2	57200476	ANN04348	GIY-YIG nuclease family protein	Ligula intestinalis	Diphyllobothriidae	nan
Scaffold_3	35445038	ANN06459	GIY-YIG nuclease family protein	Ligula intestinalis	Diphyllobothriidae	nan
Scaffold_3	45908934	ANN06745	hypothetical protein (protein modification process and signaling)	Ligula intestinalis	Diphyllobothriidae	GO:0023052, GO:0036211
Scaffold_3	45908982	ANN06745	hypothetical protein (protein modification process and signaling)	Ligula intestinalis	Diphyllobothriidae	GO:0023052, GO:0036211
Scaffold_3	45909693	ANN06745	hypothetical protein (protein modification process and signaling)	Ligula intestinalis	Diphyllobothriidae	GO:0023052, GO:0036211
Scaffold_3	45909716	ANN06745	hypothetical protein (protein modification process and signaling)	Ligula intestinalis	Diphyllobothriidae	GO:0023052, GO:0036211
Scaffold_3	45916813	ANN06745	hypothetical protein (protein modification process and signaling)	Ligula intestinalis	Diphyllobothriidae	GO:0023052, GO:0036211
Scaffold_3	60911946	ANN07147	GIY-YIG nuclease family protein ( ER-localized transferase)	Ligula intestinalis	Diphyllobothriidae	GO:1901135, GO:0016740, GO:0005783, GO:0036211, GO:0006629
Scaffold_3	60906424	ANN07147	GIY-YIG nuclease family protein ( ER-localized transferase)	Ligula intestinalis	Diphyllobothriidae	GO:1901135, GO:0016740, GO:0005783, GO:0036211, GO:0006629
Scaffold_3	83720582	ANN07772	GIY-YIG nuclease family protein	Ligula intestinalis	Diphyllobothriidae	nan
Scaffold_4	61271641	ANN09753	Uncharacterized protein	Ligula intestinalis	Diphyllobothriidae	nan
Scaffold_5	4355926	ANN10242	RecUncharacterized proteinme (Participates in immune and defense responses, as well as signal transduction)	Ligula intestinalis	Diphyllobothriidae	GO:0098542, GO:0016192, GO:0006091, GO:0140096, GO:0048870, GO:0048856, GO:0002376, GO:0036211, GO:0030154, GO:0034330, GO:0023052, GO:0016740, GO:0007010, GO:0007155, GO:0005886
Scaffold_5	8197990	ANN10382	GIY-YIG nuclease family protein	Ligula intestinalis	Diphyllobothriidae	nan
Scaffold_5	8212799	ANN10385	Uncharacterized protein	Ligula intestinalis	Diphyllobothriidae
Scaffold_5	8212799	ANN10387	GIY-YIG nuclease family protein	Ligula intestinalis	Diphyllobothriidae	nan
Scaffold_5	16521162	ANN10664	MFS transporter	Ligula intestinalis	Diphyllobothriidae	nan
Scaffold_5	16521199	ANN10664	MFS transporter	Ligula intestinalis	Diphyllobothriidae	nan
Scaffold_5	25821899	ANN10961	DDE-type integrase/transposase/recombiUncharacterized proteinse	Ligula intestinalis	Diphyllobothriidae	nan
Scaffold_5	25821998	ANN10961	DDE-type integrase/transposase/recombiUncharacterized proteinse	Ligula intestinalis	Diphyllobothriidae	nan
Scaffold_5	25902174	ANN10967	GIY-YIG nuclease family protein	Ligula intestinalis	Diphyllobothriidae	nan
Scaffold_5	27061779	ANN11003	Uncharacterized protein	Ligula intestinalis	Diphyllobothriidae	nan
Scaffold_5	39806677	ANN11367	hypothetical protein EON65_46570 (multifunctional nuclear-cytoplasmic regulator)	Ligula intestinalis	Diphyllobothriidae	GO:0016192, GO:0030163, GO:0006355, GO:0005730, GO:0006914, GO:0036211, GO:0005768, GO:0005615, GO:0048856, GO:0005829, GO:0007163, GO:0003677, GO:0023052, GO:0005886, GO:0140110, GO:0030154
Scaffold_5	47462648	ANN11562	Uncharacterized protein	Ligula intestinalis	Diphyllobothriidae	nan
Scaffold_5	47462772	ANN11562	Uncharacterized protein	Ligula intestinalis	Diphyllobothriidae	nan
Scaffold_6	5523	ANN12081	Uncharacterized protein	Ligula intestinalis	Diphyllobothriidae	nan
Scaffold_6	5520	ANN12081	Uncharacterized protein	Ligula intestinalis	Diphyllobothriidae	nan
Scaffold_6	63117	ANN12084	Uncharacterized protein	Ligula intestinalis	Diphyllobothriidae	nan
Scaffold_6	63128	ANN12084	Uncharacterized protein	Ligula intestinalis	Diphyllobothriidae	nan
Scaffold_6	149439	ANN12093	reverse transcriptase family protein	Ligula intestinalis	Diphyllobothriidae	GO:0006325, GO:0140096, GO:0003677, GO:0140014, GO:0023052, GO:0005634, GO:0036211, GO:0016740, GO:0005815, GO:0007059
Scaffold_6	12087648	ANN12429	reverse transcriptase family protein	Ligula intestinalis	Diphyllobothriidae	nan
Scaffold_6	25449665	ANN13006	Uncharacterized protein	Ligula intestinalis	Diphyllobothriidae	nan
Scaffold_6	25450103	ANN13006	Uncharacterized protein	Ligula intestinalis	Diphyllobothriidae	nan
Scaffold_6	25450104	ANN13006	Uncharacterized protein	Ligula intestinalis	Diphyllobothriidae	nan
Scaffold_6	25499482	ANN13009	RUncharacterized protein-binding protein	Ligula intestinalis	Diphyllobothriidae	GO:0003676, GO:0043170, GO:0003723, GO:1901360, GO:0071704, GO:0005622, GO:0005634, GO:0006807, GO:0090304, GO:0046483, GO:0006396, GO:0005654, GO:0016607, GO:0008152, GO:0003729, GO:0006397, GO:0097159, GO:1901363, GO:0000375, GO:0000377, GO:0000398, GO:0016020, GO:0016604, GO:0008380, GO:0005488, GO:0006725, GO:0031974, GO:0016071, GO:0034641, GO:0010467, GO:0016070, GO:0044238, GO:0031981, GO:…
Scaffold_6	25957580	ANN13028	fibronectin type III domain-containing protein	Ligula intestinalis	Diphyllobothriidae	GO:0005515
Scaffold_6	25968391	ANN13028	fibronectin type III domain-containing protein	Ligula intestinalis	Diphyllobothriidae	GO:0005515
Scaffold_6	26791291	ANN13091	Uncharacterized protein (ligand binding)	Ligula intestinalis	Diphyllobothriidae	GO:0070588, GO:0005886, GO:0005262, GO:0015276
Scaffold_6	26791302	ANN13091	Uncharacterized protein (ligand binding)	Ligula intestinalis	Diphyllobothriidae	GO:0070588, GO:0005886, GO:0005262, GO:0015276
Scaffold_6	26791306	ANN13091	Uncharacterized protein (ligand binding)	Ligula intestinalis	Diphyllobothriidae	GO:0070588, GO:0005886, GO:0005262, GO:0015276
Scaffold_6	26791331	ANN13091	Uncharacterized protein (ligand binding)	Ligula intestinalis	Diphyllobothriidae	GO:0070588, GO:0005886, GO:0005262, GO:0015276
Scaffold_6	38166742	ANN13534	Uncharacterized protein	Ligula intestinalis	Diphyllobothriidae	nan
Scaffold_6	38166779	ANN13534	Uncharacterized protein	Ligula intestinalis	Diphyllobothriidae	nan
Scaffold_6	38166800	ANN13534	Uncharacterized protein	Ligula intestinalis	Diphyllobothriidae	nan
Scaffold_6	38166881	ANN13534	Uncharacterized protein	Ligula intestinalis	Diphyllobothriidae	nan
Scaffold_6	38166910	ANN13534	Uncharacterized protein	Ligula intestinalis	Diphyllobothriidae	nan
Scaffold_7	30729793	ANN16261	Uncharacterized protein	Ligula intestinalis	Diphyllobothriidae	nan
Scaffold_7	30729971	ANN16261	Uncharacterized protein	Ligula intestinalis	Diphyllobothriidae	nan
Scaffold_8	20196556	ANN14465	Uncharacterized protein	Ligula intestinalis	Diphyllobothriidae	nan
Scaffold_8	20196556	ANN14464	Uncharacterized protein	Ligula intestinalis	Diphyllobothriidae	nan
Scaffold_8	20196561	ANN14465	Uncharacterized protein	Ligula intestinalis	Diphyllobothriidae	nan
Scaffold_8	20196561	ANN14464	Uncharacterized protein	Ligula intestinalis	Diphyllobothriidae	nan
Scaffold_8	20196630	ANN14465	Uncharacterized protein	Ligula intestinalis	Diphyllobothriidae	nan
Scaffold_8	20196630	ANN14464	Uncharacterized protein	Ligula intestinalis	Diphyllobothriidae	nan
Scaffold_8	20196667	ANN14465	Uncharacterized protein	Ligula intestinalis	Diphyllobothriidae	nan
Scaffold_8	20196667	ANN14464	Uncharacterized protein	Ligula intestinalis	Diphyllobothriidae	nan
Scaffold_8	20196674	ANN14465	Uncharacterized protein	Ligula intestinalis	Diphyllobothriidae	nan
Scaffold_8	20196674	ANN14464	Uncharacterized protein	Ligula intestinalis	Diphyllobothriidae	nan
Scaffold_8	20196713	ANN14465	Uncharacterized protein	Ligula intestinalis	Diphyllobothriidae	nan
Scaffold_8	20196713	ANN14464	Uncharacterized protein	Ligula intestinalis	Diphyllobothriidae	nan
Scaffold_8	20196733	ANN14465	Uncharacterized protein	Ligula intestinalis	Diphyllobothriidae	nan
Scaffold_8	20196745	ANN14464	Uncharacterized protein	Ligula intestinalis	Diphyllobothriidae	nan
Scaffold_8	20196750	ANN14465	Uncharacterized protein	Ligula intestinalis	Diphyllobothriidae	nan
Scaffold_8	20196750	ANN14464	Uncharacterized protein	Ligula intestinalis	Diphyllobothriidae	nan
Scaffold_8	20196784	ANN14465	Uncharacterized protein	Ligula intestinalis	Diphyllobothriidae	nan
Scaffold_8	20196784	ANN14464	Uncharacterized protein	Ligula intestinalis	Diphyllobothriidae	nan
Scaffold_8	20196785	ANN14465	Uncharacterized protein	Ligula intestinalis	Diphyllobothriidae	nan
Scaffold_8	20196785	ANN14464	Uncharacterized protein	Ligula intestinalis	Diphyllobothriidae	nan
Scaffold_8	20237858	ANN14470	Uncharacterized protein	Ligula intestinalis	Diphyllobothriidae	nan
Scaffold_8	20237858	ANN14469	Uncharacterized protein	Ligula intestinalis	Diphyllobothriidae	nan
Scaffold_8	20237872	ANN14470	Uncharacterized protein	Ligula intestinalis	Diphyllobothriidae	nan
Scaffold_8	20237872	ANN14469	Uncharacterized protein	Ligula intestinalis	Diphyllobothriidae	nan
Scaffold_8	20241366	ANN14470	Uncharacterized protein	Ligula intestinalis	Diphyllobothriidae	nan
Scaffold_8	20241388	ANN14470	Uncharacterized protein	Ligula intestinalis	Diphyllobothriidae	nan
Scaffold_8	20241408	ANN14470	Uncharacterized protein	Ligula intestinalis	Diphyllobothriidae	nan
Scaffold_8	20241472	ANN14470	Uncharacterized protein	Ligula intestinalis	Diphyllobothriidae	nan
Scaffold_8	20277445	ANN14474	Uncharacterized protein	Ligula intestinalis	Diphyllobothriidae	nan
Scaffold_8	20367015	ANN14478	Uncharacterized protein (immune functions)	Ligula intestinalis	Diphyllobothriidae	GO:0055085, GO:0031410, GO:0072659, GO:0022414, GO:0005886, GO:0002376, GO:0005794, GO:0048856, GO:0005739, GO:0030198, GO:0048870, GO:0023052, GO:0005215
Scaffold_8	20367016	ANN14478	Uncharacterized protein (immune functions)	Ligula intestinalis	Diphyllobothriidae	GO:0055085, GO:0031410, GO:0072659, GO:0022414, GO:0005886, GO:0002376, GO:0005794, GO:0048856, GO:0005739, GO:0030198, GO:0048870, GO:0023052, GO:0005215
Scaffold_8	20367192	ANN14478	Uncharacterized protein (immune functions)	Ligula intestinalis	Diphyllobothriidae	GO:0055085, GO:0031410, GO:0072659, GO:0022414, GO:0005886, GO:0002376, GO:0005794, GO:0048856, GO:0005739, GO:0030198, GO:0048870, GO:0023052, GO:0005215
Scaffold_8	20372882	ANN14478	Uncharacterized protein (immune functions)	Ligula intestinalis	Diphyllobothriidae	GO:0055085, GO:0031410, GO:0072659, GO:0022414, GO:0005886, GO:0002376, GO:0005794, GO:0048856, GO:0005739, GO:0030198, GO:0048870, GO:0023052, GO:0005215
Scaffold_8	20372903	ANN14478	Uncharacterized protein (immune functions)	Ligula intestinalis	Diphyllobothriidae	GO:0055085, GO:0031410, GO:0072659, GO:0022414, GO:0005886, GO:0002376, GO:0005794, GO:0048856, GO:0005739, GO:0030198, GO:0048870, GO:0023052, GO:0005215
Scaffold_8	23747314	ANN14610	Uncharacterized protein	Ligula intestinalis	Diphyllobothriidae	nan
Scaffold_8	23747339	ANN14610	Uncharacterized protein	Ligula intestinalis	Diphyllobothriidae	nan
Scaffold_9	6012651	ANN16636	Uncharacterized protein	Ligula intestinalis	Diphyllobothriidae	nan
Scaffold_9	6012654	ANN16636	Uncharacterized protein	Ligula intestinalis	Diphyllobothriidae	nan
Scaffold_9	6012664	ANN16636	Uncharacterized protein	Ligula intestinalis	Diphyllobothriidae	nan
Scaffold_9	6012785	ANN16636	Uncharacterized protein	Ligula intestinalis	Diphyllobothriidae	nan
Scaffold_9	6013529	ANN16636	Uncharacterized protein	Ligula intestinalis	Diphyllobothriidae	nan
Scaffold_9	6013531	ANN16636	Uncharacterized protein	Ligula intestinalis	Diphyllobothriidae	nan
Scaffold_9	6013580	ANN16636	Uncharacterized protein	Ligula intestinalis	Diphyllobothriidae	nan
Scaffold_9	8800314	ANN16771	Uncharacterized protein	Ligula intestinalis	Diphyllobothriidae	nan
Scaffold_9	11382350	ANN16881	Uncharacterized protein	Ligula intestinalis	Diphyllobothriidae	nan
Scaffold_9	11395751	ANN16881	Uncharacterized protein	Ligula intestinalis	Diphyllobothriidae	nan
Scaffold_9	11583006	ANN16891	Uncharacterized protein	Ligula intestinalis	Diphyllobothriidae	nan
Scaffold_9	11583023	ANN16891	Uncharacterized protein	Ligula intestinalis	Diphyllobothriidae	nan
Scaffold_9	11653271	ANN16903	Uncharacterized protein (RNA-acting ligase in mitochondria)	Ligula intestinalis	Diphyllobothriidae	GO:0016874, GO:0005739, GO:0006399, GO:0140098, GO:0006520
Scaffold_9	12333543	ANN16927	Uncharacterized protein	Ligula intestinalis	Diphyllobothriidae	nan
Scaffold_9	12333553	ANN16927	Uncharacterized protein	Ligula intestinalis	Diphyllobothriidae	nan
Scaffold_9	12333591	ANN16927	Uncharacterized protein	Ligula intestinalis	Diphyllobothriidae	nan
Scaffold_9	12333701	ANN16927	Uncharacterized protein	Ligula intestinalis	Diphyllobothriidae	nan
Scaffold_9	12338845	ANN16927	Uncharacterized protein	Ligula intestinalis	Diphyllobothriidae	nan
Scaffold_9	12338845	ANN16929	Uncharacterized protein	Ligula intestinalis	Diphyllobothriidae	nan
Scaffold_9	12338904	ANN16927	Uncharacterized protein	Ligula intestinalis	Diphyllobothriidae	nan
Scaffold_9	12338904	ANN16929	Uncharacterized protein	Ligula intestinalis	Diphyllobothriidae	nan
Scaffold_9	12338975	ANN16927	Uncharacterized protein	Ligula intestinalis	Diphyllobothriidae	nan
Scaffold_9	12338975	ANN16929	Uncharacterized protein	Ligula intestinalis	Diphyllobothriidae	nan
Scaffold_9	12339009	ANN16929	Uncharacterized protein	Ligula intestinalis	Diphyllobothriidae	nan
Scaffold_9	12339035	ANN16929	Uncharacterized protein	Ligula intestinalis	Diphyllobothriidae	nan
Scaffold_9	12390716	ANN16937	Uncharacterized protein	Ligula intestinalis	Diphyllobothriidae	nan
Scaffold_9	12390746	ANN16937	Uncharacterized protein	Ligula intestinalis	Diphyllobothriidae	nan
Scaffold_9	12390752	ANN16937	Uncharacterized protein	Ligula intestinalis	Diphyllobothriidae	nan
Scaffold_9	12390754	ANN16937	Uncharacterized protein	Ligula intestinalis	Diphyllobothriidae	nan
Scaffold_9	12390761	ANN16937	Uncharacterized protein	Ligula intestinalis	Diphyllobothriidae	nan
Scaffold_9	12399012	ANN16941	Uncharacterized protein	Ligula intestinalis	Diphyllobothriidae	nan
Scaffold_9	12399139	ANN16941	Uncharacterized protein	Ligula intestinalis	Diphyllobothriidae	nan
Scaffold_9	12399154	ANN16941	Uncharacterized protein	Ligula intestinalis	Diphyllobothriidae	nan
Scaffold_9	13278266	ANN16964	Uncharacterized protein	Ligula intestinalis	Diphyllobothriidae	nan
Scaffold_9	21050225	ANN17322	Uncharacterized protein	Ligula intestinalis	Diphyllobothriidae	nan
Scaffold_10	3885701	ANN17666	Uncharacterized protein (Nucleate and anchor microtubules)	Ligula intestinalis	Diphyllobothriidae	GO:0005815, GO:0044782, GO:0005929
Scaffold_10	5245135	ANN17786	Uncharacterized protein	Ligula intestinalis	Diphyllobothriidae	nan
Scaffold_10	5245146	ANN17786	Uncharacterized protein	Ligula intestinalis	Diphyllobothriidae	nan
Scaffold_10	5262396	ANN17788	Uncharacterized protein	Ligula intestinalis	Diphyllobothriidae	nan
Scaffold_10	11901756	ANN18100	Uncharacterized protein (developmental, metabolic, and immune-regulatory networks)	Ligula intestinalis	Diphyllobothriidae	GO:0048870, GO:0003677, GO:0005634, GO:0023052, GO:0048856, GO:0030154, GO:0022600, GO:0006355, GO:0140110, GO:0002376
Scaffold_10	12008169	ANN18105	Uncharacterized protein	Ligula intestinalis	Diphyllobothriidae	nan
Scaffold_10	12008207	ANN18105	Uncharacterized protein	Ligula intestinalis	Diphyllobothriidae	nan
Scaffold_1924	2875	ANN25436	Uncharacterized protein	Ligula intestinalis	Diphyllobothriidae	nan
Scaffold_2006	4039	ANN26686	Uncharacterized protein	Ligula intestinalis	Diphyllobothriidae	nan
Scaffold_2110	1728	ANN21934	Uncharacterized protein	Ligula intestinalis	Diphyllobothriidae	nan
Scaffold_6706	4163	ANN23382	Uncharacterized protein	Ligula intestinalis	Diphyllobothriidae	nan
Scaffold_1	104573002	201bp	unnamed protein product(membrane-IEA)	Dibothriocephalus latus	Diphyllobothriidae	GO:0016020
Scaffold_1	104573055	201bp	unnamed protein product(membrane-IEA)	Dibothriocephalus latus	Diphyllobothriidae	GO:0016020
Scaffold_1	113757034	201bp	unnamed protein product(catalytic activity-IEA)	Dibothriocephalus latus	Diphyllobothriidae	GO:0003824
Scaffold_2	91993815	201bp	unnamed protein product(Golgi cisterna membrane-IEA;glycosyltransferase activity-IEA;membrane-IEA;Golgi apparatus-IEA;transferase activity-IEA;fucosyltransferase activity-IEA)	Spirometra erinaceieuropaei	Diphyllobothriidae	GO:0032580, GO:0016757, GO:0016020, GO:0005794, GO:0016740, GO:0008417; GO:0016020, GO:0008417; GO:0016757, GO:0032580, GO:0016020, GO:0016740, GO:0005794, GO:0008417; GO:0032580, GO:0016757, GO:0016020, GO:0016740, GO:0005794, GO:0008417
Scaffold_2	91993818	201bp	unnamed protein product(Golgi cisterna membrane-IEA;glycosyltransferase activity-IEA;membrane-IEA;Golgi apparatus-IEA;transferase activity-IEA;fucosyltransferase activity-IEA)	Spirometra erinaceieuropaei	Diphyllobothriidae	GO:0032580, GO:0016757, GO:0016020, GO:0005794, GO:0016740, GO:0008417; GO:0016020, GO:0008417; GO:0016757, GO:0032580, GO:0016020, GO:0016740, GO:0005794, GO:0008417; GO:0032580, GO:0016757, GO:0016020, GO:0016740, GO:0005794, GO:0008417
Scaffold_2	91993896	201bp	unnamed protein product(Golgi cisterna membrane-IEA;glycosyltransferase activity-IEA;membrane-IEA;transferase activity-IEA;Golgi apparatus-IEA;fucosyltransferase activity-IEA)	Spirometra erinaceieuropaei	Diphyllobothriidae	GO:0016020, GO:0008417; GO:0032580, GO:0016757, GO:0016020, GO:0005794, GO:0016740, GO:0008417; GO:0032580, GO:0016757, GO:0016020, GO:0016740, GO:0005794, GO:0008417
Scaffold_2	99446686	201bp	unnamed protein product, partial(catalytic activity-IEA;nucleic acid binding-IEA)	Schistocephalus solidus	Diphyllobothriidae	GO:0003824; GO:0003676
Scaffold_2	99446778	201bp	unnamed protein product, partial(catalytic activity-IEA)	Schistocephalus solidus	Diphyllobothriidae	GO:0003824
Scaffold_3	34826525	201bp	family with sequence similarity 183 member A(cytoskeleton-IEA;cytoplasm-IEA;cell projection-IEA)	Schistocephalus solidus	Diphyllobothriidae	GO:0005856, GO:0005737, GO:0042995
Scaffold_3	34916726	201bp	unnamed protein product(nucleic acid binding-IEA)	Schistocephalus solidus	Diphyllobothriidae	GO:0003676
Scaffold_3	35413602	201bp	unnamed protein product(DNA integration-IEA;nucleic acid binding-IEA;DNA metabolic process-IEA)	Dibothriocephalus latus	Diphyllobothriidae	GO:0015074, GO:0003676, GO:0006259
Scaffold_3	35413608	201bp	unnamed protein product(DNA integration-IEA;nucleic acid binding-IEA;DNA metabolic process-IEA)	Dibothriocephalus latus	Diphyllobothriidae	GO:0015074, GO:0003676, GO:0006259
Scaffold_4	54022258	201bp	unnamed protein product(membrane-IEA;nucleoside transmembrane transport-IEA;nucleoside transmembrane transporter activity-IEA;plasma membrane-IEA	Dibothriocephalus latus	Diphyllobothriidae	GO:0016020, GO:1901642, GO:0005337; GO:0016020, GO:1901642, GO:0005337, GO:0005886
Scaffold_4	54022264	201bp	Solute carrier family 28 member 3(membrane-IEA;nucleoside transmembrane transport-IEA;nucleoside transmembrane transporter activity-IEA;plasma membrane-IEA)	Dibothriocephalus latus	Diphyllobothriidae	GO:0016020, GO:1901642, GO:0005337; GO:0016020, GO:1901642, GO:0005337, GO:0005886
Scaffold_5	1635783	201bp	unnamed protein product(cAMP binding-IEA)	Spirometra erinaceieuropaei	Diphyllobothriidae	GO:0030552
Scaffold_5	1635789	201bp	unnamed protein product(cAMP binding-IEA)	Spirometra erinaceieuropaei	Diphyllobothriidae	GO:0030552
Scaffold_5	2158782	201bp	unnamed protein product(syntaxin binding-IEA)	Schistocephalus solidus	Diphyllobothriidae	GO:0019905
Scaffold_5	2235951	201bp	unnamed protein product(catalytic activity-IEA)	Schistocephalus solidus	Diphyllobothriidae	GO:0003824
Scaffold_5	3277516	201bp	unnamed protein product(proteolysis-IEA;serine-type endopeptidase activity-IEA)	Spirometra erinaceieuropaei	Diphyllobothriidae	GO:0006508, GO:0004252
Scaffold_5	7211030	201bp	unnamed protein product(catalytic activity-IEA	Schistocephalus solidus	Diphyllobothriidae	GO:0003824
Scaffold_5	16542399	201bp	probable RNA-directed DNA polymerase from transposon BS isoform X1(catalytic activity-IEA;DNA biosynthetic process-IEA)	Dibothriocephalus latus	Diphyllobothriidae	GO:0003824, GO:0071897
Scaffold_5	16542479	201bp	probable RNA-directed DNA polymerase from transposon BS isoform X1(catalytic activity-IEA;DNA biosynthetic process-IEA)	Dibothriocephalus latus	Diphyllobothriidae	GO:0003824, GO:0071897
Scaffold_5	33300535	201bp	unnamed protein product(tRNA aminoacylation for protein translation-IEA;leucyl-tRNA aminoacylation-IEA;nucleotide binding-IEA;aminoacyl-tRNA ligase)activity-IEA;leucine-tRNA ligase activity-IEA;aminoacyl-tRNA metabolism involved in translational fidelity-IEA;aminoacyl-tRNA deacylase activity-IEA;ligase activity-IEA;ATP binding-IEA;translation-IEA)	Schistocephalus solidus	Diphyllobothriidae	GO:0006418, GO:0006429, GO:0000166, GO:0004812, GO:0004823, GO:0106074, GO:0002161, GO:0016874, GO:0005524, GO:0006412
Scaffold_6	10167861	201bp	unnamed protein product(membrane-IEA	Schistocephalus solidus	Diphyllobothriidae	GO:0016020
Scaffold_7	2675321	201bp	ATP binding cassette sub family A(nucleotide binding-IEA;transmembrane transport-IEA;membrane-IEA;ABC-type transporter activity-IEA;ATP binding-IEA;ATP hydrolysis activity-IEA;cellular anatomical structure-IEA)	Spirometra erinaceieuropaei	Diphyllobothriidae	GO:0000166, GO:0055085, GO:0016020, GO:0140359, GO:0005524, GO:0016887, GO:0110165; GO:0055085, GO:0016020, GO:0140359, GO:0005524, GO:0110165; GO:0055085, GO:0016020, GO:0140359; GO:0000166, GO:0055085, GO:0016020, GO:0140359, GO:0005524, GO:0110165, GO:0016887
Scaffold_9	12404282	201bp	unnamed protein product(protein kinase activity-IEA;ATP binding-IEA	Dibothriocephalus latus	Diphyllobothriidae	GO:0004672, GO:0005524
Scaffold_2067	3919	201bp	unnamed protein product, partial(membrane-IEA)	Dibothriocephalus latus	Diphyllobothriidae	GO:0016020
Scaffold_2067	3972	201bp	unnamed protein product(membrane-IEA)	Dibothriocephalus latus	Diphyllobothriidae	GO:0016020
Scaffold_3579	7262	201bp	RNA-directed DNA polymerase(nucleolus-IEA	Schistocephalus solidus	Diphyllobothriidae	GO:0005730
Scaffold_3579	7308	201bp	unnamed protein product(ubiquitin protein ligase activity-IEA;membrane-IEA;nucleolus-IEA;ubiquitin-protein transferase activity-IEA)	Schistocephalus solidus	Diphyllobothriidae	GO:0005730; GO:0061630, GO:0004842; GO:0016020
Scaffold_10573	2672	201bp	unnamed protein product(catalytic activity-IEA)	Schistocephalus solidus	Diphyllobothriidae	GO:0003824
Scaffold_10573	2813	201bp	unnamed protein product(catalytic activity-IEA;membrane-IEA;nucleic acid binding-IEA)	Schistocephalus solidus	Diphyllobothriidae	GO:0003824; GO:0016020; GO:0003676
Scaffold_3	48194189	201bp	unnamed protein product	Spirometra erinaceieuropaei	Diphyllobothriidae
Scaffold_6	18328093	201bp	unnamed protein product	Spirometra erinaceieuropaei	Diphyllobothriidae
Scaffold_1	67955059	201bp	unnamed protein product	Dibothriocephalus latus	Diphyllobothriidae
Scaffold_1	67955062	201bp	unnamed protein product	Dibothriocephalus latus	Diphyllobothriidae
Scaffold_4	56643409	201bp	putative RNA-directed DNA polymerase from mobile element jockey-like	Schistocephalus solidus	Diphyllobothriidae	GO:0016020; GO:0003964, GO:0006278; GO:0003964, GO:0006278, GO:0006974; GO:0003824, GO:0016020
